# Supplementary material for: Lowering the density: ants associated with the myrmecophyte Tillandsia caput-medusae diminish the establishment of epiphytes
Source: AoB Plants. 2021 May 7;13(4):plab024. doi: 10.1093/aobpla/plab024 (PMC8266655; doi:10.1093/aobpla/plab024)
Supplement: plab024_suppl_Supplementary_Materials [file plab024_suppl_supplementary_materials.zip]

Archive with 2 entries (2 files):
- plab024_suppl_Supplementary_Materials.docx
- plab024_suppl_Supplementary_Data.xlsx
