# Supplementary material for: Lowering the density: ants associated with the myrmecophyte Tillandsia caput-medusae diminish the establishment of epiphytes
Source: AoB Plants. 2021 May 7;13(4):plab024. doi: 10.1093/aobpla/plab024 (PMC8266655; doi:10.1093/aobpla/plab024)
Supplement: plab024_suppl_Supplementary_Materials [file plab024_suppl_supplementary_materials.zip › plab024_suppl_Supplementary_Data.xlsx]

## Sheet: plab024_suppl_Supplementary_Dat
Zona;Tillandsia;Forofito;Arbol;Distancia;Time;Delta;Remocion
Calizas;Tcm;B copallifera;A;28.5;43;Si;1
Calizas;Tcm;B copallifera;A;28.5;43;Si;1
Calizas;Tcm;B copallifera;A;28.5;43;Si;1
Calizas;Tcm;B copallifera;A;28.5;43;Si;1
Calizas;Tcm;B copallifera;A;28.5;51;Si;1
Calizas;Tcm;B copallifera;A;28.5;51;Si;1
Calizas;Tcm;B copallifera;A;28.5;51;Si;1
Calizas;Tcm;B copallifera;A;28.5;51;Si;1
Calizas;Tcm;B copallifera;A;28.5;51;Si;1
Calizas;Tcm;B copallifera;A;28.5;51;Si;1
Calizas;Tcm;B copallifera;A;28.5;51;Si;1
Calizas;Tcm;B copallifera;A;28.5;51;Si;1
Calizas;Tcm;B copallifera;A;28.5;51;Si;1
Calizas;Tcm;B copallifera;A;28.5;59;Si;1
Calizas;Tcm;B copallifera;A;28.5;59;Si;1
Calizas;Tcm;B copallifera;A;28.5;59;Si;1
Calizas;Tcm;B copallifera;A;28.5;65;Si;1
Calizas;Tcm;B copallifera;A;28.5;65;Si;1
Calizas;Tcm;B copallifera;A;28.5;65;No;0
Calizas;Tcm;B copallifera;A;28.5;65;No;0
Calizas;Tcm;B copallifera;A;28.5;65;No;0
Calizas;Tcm;B copallifera;A;28.5;65;No;0
Calizas;Tcm;B copallifera;A;28.5;65;No;0
Calizas;Tcm;B copallifera;A;28.5;65;No;0
Calizas;Tcm;B copallifera;A;28.5;65;No;0
Calizas;Tcm;B copallifera;A;28.5;65;No;0
Calizas;Tcm;B copallifera;A;28.5;65;No;0
Calizas;Tcm;B copallifera;A;28.5;65;No;0
Calizas;Tcm;B copallifera;A;28.5;65;No;0
Calizas;Tcm;B copallifera;A;28.5;65;No;0
Calizas;Tcm;B copallifera;A;96.6;59;Si;1
Calizas;Tcm;B copallifera;A;96.6;59;Si;1
Calizas;Tcm;B copallifera;A;96.6;59;Si;1
Calizas;Tcm;B copallifera;A;96.6;59;Si;1
Calizas;Tcm;B copallifera;A;96.6;59;Si;1
Calizas;Tcm;B copallifera;A;96.6;59;Si;1
Calizas;Tcm;B copallifera;A;96.6;59;Si;1
Calizas;Tcm;B copallifera;A;96.6;59;Si;1
Calizas;Tcm;B copallifera;A;96.6;59;Si;1
Calizas;Tcm;B copallifera;A;96.6;59;Si;1
Calizas;Tcm;B copallifera;A;96.6;59;Si;1
Calizas;Tcm;B copallifera;A;96.6;59;Si;1
Calizas;Tcm;B copallifera;A;96.6;59;Si;1
Calizas;Tcm;B copallifera;A;96.6;59;Si;1
Calizas;Tcm;B copallifera;A;96.6;65;Si;1
Calizas;Tcm;B copallifera;A;96.6;65;Si;1
Calizas;Tcm;B copallifera;A;96.6;65;Si;1
Calizas;Tcm;B copallifera;A;96.6;65;Si;1
Calizas;Tcm;B copallifera;A;96.6;65;Si;1
Calizas;Tcm;B copallifera;A;96.6;65;Si;1
Calizas;Tcm;B copallifera;A;96.6;65;Si;1
Calizas;Tcm;B copallifera;A;96.6;65;No;0
Calizas;Tcm;B copallifera;A;96.6;65;No;0
Calizas;Tcm;B copallifera;A;96.6;65;No;0
Calizas;Tcm;B copallifera;A;96.6;65;No;0
Calizas;Tcm;B copallifera;A;96.6;65;No;0
Calizas;Tcm;B copallifera;A;96.6;65;No;0
Calizas;Tcm;B copallifera;A;96.6;65;No;0
Calizas;Tcm;B copallifera;A;96.6;65;No;0
Calizas;Tcm;B copallifera;A;96.6;65;No;0
Calizas;Thub;B copallifera;A;7.8;51;Si;1
Calizas;Thub;B copallifera;A;7.8;51;Si;1
Calizas;Thub;B copallifera;A;7.8;51;Si;1
Calizas;Thub;B copallifera;A;7.8;51;Si;1
Calizas;Thub;B copallifera;A;7.8;51;Si;1
Calizas;Thub;B copallifera;A;7.8;59;Si;1
Calizas;Thub;B copallifera;A;7.8;59;Si;1
Calizas;Thub;B copallifera;A;7.8;59;Si;1
Calizas;Thub;B copallifera;A;7.8;59;Si;1
Calizas;Thub;B copallifera;A;7.8;59;Si;1
Calizas;Thub;B copallifera;A;7.8;59;Si;1
Calizas;Thub;B copallifera;A;7.8;65;Si;1
Calizas;Thub;B copallifera;A;7.8;65;No;0
Calizas;Thub;B copallifera;A;7.8;65;No;0
Calizas;Thub;B copallifera;A;7.8;65;No;0
Calizas;Thub;B copallifera;A;7.8;65;No;0
Calizas;Thub;B copallifera;A;7.8;65;No;0
Calizas;Thub;B copallifera;A;7.8;65;No;0
Calizas;Thub;B copallifera;A;7.8;65;No;0
Calizas;Thub;B copallifera;A;7.8;65;No;0
Calizas;Thub;B copallifera;A;7.8;65;No;0
Calizas;Thub;B copallifera;A;7.8;65;No;0
Calizas;Thub;B copallifera;A;7.8;65;No;0
Calizas;Thub;B copallifera;A;7.8;65;No;0
Calizas;Thub;B copallifera;A;7.8;65;No;0
Calizas;Thub;B copallifera;A;7.8;65;No;0
Calizas;Thub;B copallifera;A;7.8;65;No;0
Calizas;Thub;B copallifera;A;7.8;65;No;0
Calizas;Thub;B copallifera;A;7.8;65;No;0
Calizas;Thub;B copallifera;A;7.8;65;No;0
Calizas;Thub;B copallifera;A;110;59;Si;1
Calizas;Thub;B copallifera;A;110;59;Si;1
Calizas;Thub;B copallifera;A;110;59;Si;1
Calizas;Thub;B copallifera;A;110;59;Si;1
Calizas;Thub;B copallifera;A;110;59;Si;1
Calizas;Thub;B copallifera;A;110;59;Si;1
Calizas;Thub;B copallifera;A;110;59;Si;1
Calizas;Thub;B copallifera;A;110;59;Si;1
Calizas;Thub;B copallifera;A;110;59;Si;1
Calizas;Thub;B copallifera;A;110;59;Si;1
Calizas;Thub;B copallifera;A;110;65;Si;1
Calizas;Thub;B copallifera;A;110;65;Si;1
Calizas;Thub;B copallifera;A;110;65;Si;1
Calizas;Thub;B copallifera;A;110;65;Si;1
Calizas;Thub;B copallifera;A;110;65;Si;1
Calizas;Thub;B copallifera;A;110;65;No;0
Calizas;Thub;B copallifera;A;110;65;No;0
Calizas;Thub;B copallifera;A;110;65;No;0
Calizas;Thub;B copallifera;A;110;65;No;0
Calizas;Thub;B copallifera;A;110;65;No;0
Calizas;Thub;B copallifera;A;110;65;No;0
Calizas;Thub;B copallifera;A;110;65;No;0
Calizas;Thub;B copallifera;A;110;65;No;0
Calizas;Thub;B copallifera;A;110;65;No;0
Calizas;Thub;B copallifera;A;110;65;No;0
Calizas;Thub;B copallifera;A;110;65;No;0
Calizas;Thub;B copallifera;A;110;65;No;0
Calizas;Thub;B copallifera;A;110;65;No;0
Calizas;Thub;B copallifera;A;110;65;No;0
Calizas;Thub;B copallifera;A;110;65;No;0
Calizas;Tsh;B copallifera;A;24.5;51;Si;1
Calizas;Tsh;B copallifera;A;24.5;51;Si;1
Calizas;Tsh;B copallifera;B;25.5;58;Si;1
Calizas;Tsh;B copallifera;B;25.5;58;Si;1
Calizas;Tsh;B copallifera;B;25.5;58;Si;1
Calizas;Tsh;B copallifera;B;25.5;58;Si;1
Calizas;Tsh;B copallifera;A;24.5;65;No;0
Calizas;Tsh;B copallifera;A;24.5;65;No;0
Calizas;Tsh;B copallifera;A;24.5;65;No;0
Calizas;Tsh;B copallifera;A;24.5;65;No;0
Calizas;Tsh;B copallifera;A;24.5;65;No;0
Calizas;Tsh;B copallifera;A;24.5;65;No;0
Calizas;Tsh;B copallifera;A;24.5;65;No;0
Calizas;Tsh;B copallifera;A;24.5;65;No;0
Calizas;Tsh;B copallifera;A;24.5;65;No;0
Calizas;Tsh;B copallifera;A;24.5;65;No;0
Calizas;Tsh;B copallifera;A;24.5;65;No;0
Calizas;Tsh;B copallifera;A;24.5;65;No;0
Calizas;Tsh;B copallifera;A;24.5;65;No;0
Calizas;Tsh;B copallifera;A;24.5;65;No;0
Calizas;Tsh;B copallifera;A;24.5;65;No;0
Calizas;Tsh;B copallifera;A;24.5;65;No;0
Calizas;Tsh;B copallifera;A;24.5;65;No;0
Calizas;Tsh;B copallifera;A;24.5;65;No;0
Calizas;Tsh;B copallifera;A;24.5;65;No;0
Calizas;Tsh;B copallifera;A;24.5;65;No;0
Calizas;Tsh;B copallifera;A;24.5;65;No;0
Calizas;Tsh;B copallifera;A;24.5;65;No;0
Calizas;Tsh;B copallifera;A;24.5;65;No;0
Calizas;Tsh;B copallifera;A;24.5;65;No;0
Calizas;Tsh;B copallifera;A;101.9;59;Si;1
Calizas;Tsh;B copallifera;A;101.9;59;Si;1
Calizas;Tsh;B copallifera;A;101.9;59;Si;1
Calizas;Tsh;B copallifera;A;101.9;59;Si;1
Calizas;Tsh;B copallifera;A;101.9;59;Si;1
Calizas;Tsh;B copallifera;A;101.9;59;Si;1
Calizas;Tsh;B copallifera;A;101.9;59;Si;1
Calizas;Tsh;B copallifera;A;101.9;59;Si;1
Calizas;Tsh;B copallifera;A;101.9;59;Si;1
Calizas;Tsh;B copallifera;A;101.9;65;Si;1
Calizas;Tsh;B copallifera;A;101.9;65;Si;1
Calizas;Tsh;B copallifera;A;101.9;65;Si;1
Calizas;Tsh;B copallifera;A;101.9;65;Si;1
Calizas;Tsh;B copallifera;A;101.9;65;Si;1
Calizas;Tsh;B copallifera;A;101.9;65;Si;1
Calizas;Tsh;B copallifera;A;101.9;65;Si;1
Calizas;Tsh;B copallifera;A;101.9;65;No;0
Calizas;Tsh;B copallifera;A;101.9;65;No;0
Calizas;Tsh;B copallifera;A;101.9;65;No;0
Calizas;Tsh;B copallifera;A;101.9;65;No;0
Calizas;Tsh;B copallifera;A;101.9;65;No;0
Calizas;Tsh;B copallifera;A;101.9;65;No;0
Calizas;Tsh;B copallifera;A;101.9;65;No;0
Calizas;Tsh;B copallifera;A;101.9;65;No;0
Calizas;Tsh;B copallifera;A;101.9;65;No;0
Calizas;Tsh;B copallifera;A;101.9;65;No;0
Calizas;Tsh;B copallifera;A;101.9;65;No;0
Calizas;Tsh;B copallifera;A;101.9;65;No;0
Calizas;Tsh;B copallifera;A;101.9;65;No;0
Calizas;Tsh;B copallifera;A;101.9;65;No;0
Calizas;Trec;B copallifera;A;31.4;38;Si;1
Calizas;Trec;B copallifera;A;31.4;38;Si;1
Calizas;Trec;B copallifera;A;31.4;51;Si;1
Calizas;Trec;B copallifera;A;31.4;51;Si;1
Calizas;Trec;B copallifera;A;31.4;51;Si;1
Calizas;Trec;B copallifera;A;31.4;51;Si;1
Calizas;Trec;B copallifera;A;31.4;51;Si;1
Calizas;Trec;B copallifera;A;31.4;51;Si;1
Calizas;Trec;B copallifera;A;31.4;51;Si;1
Calizas;Trec;B copallifera;A;31.4;59;Si;1
Calizas;Trec;B copallifera;A;31.4;59;Si;1
Calizas;Trec;B copallifera;A;31.4;59;Si;1
Calizas;Trec;B copallifera;A;31.4;59;Si;1
Calizas;Trec;B copallifera;A;31.4;59;Si;1
Calizas;Trec;B copallifera;A;31.4;59;Si;1
Calizas;Trec;B copallifera;A;31.4;59;Si;1
Calizas;Trec;B copallifera;A;31.4;65;Si;1
Calizas;Trec;B copallifera;A;31.4;65;Si;1
Calizas;Trec;B copallifera;A;31.4;65;Si;1
Calizas;Trec;B copallifera;A;31.4;65;No;0
Calizas;Trec;B copallifera;A;31.4;65;No;0
Calizas;Trec;B copallifera;A;31.4;65;No;0
Calizas;Trec;B copallifera;A;31.4;65;No;0
Calizas;Trec;B copallifera;A;31.4;65;No;0
Calizas;Trec;B copallifera;A;31.4;65;No;0
Calizas;Trec;B copallifera;A;31.4;65;No;0
Calizas;Trec;B copallifera;A;31.4;65;No;0
Calizas;Trec;B copallifera;A;31.4;65;No;0
Calizas;Trec;B copallifera;A;31.4;65;No;0
Calizas;Trec;B copallifera;A;31.4;65;No;0
Calizas;Trec;B copallifera;A;105.2;59;Si;1
Calizas;Trec;B copallifera;A;105.2;59;Si;1
Calizas;Trec;B copallifera;A;105.2;59;Si;1
Calizas;Trec;B copallifera;A;105.2;59;Si;1
Calizas;Trec;B copallifera;A;105.2;65;Si;1
Calizas;Trec;B copallifera;A;105.2;65;Si;1
Calizas;Trec;B copallifera;A;105.2;65;Si;1
Calizas;Trec;B copallifera;A;105.2;65;Si;1
Calizas;Trec;B copallifera;A;105.2;65;Si;1
Calizas;Trec;B copallifera;A;105.2;65;Si;1
Calizas;Trec;B copallifera;A;105.2;65;Si;1
Calizas;Trec;B copallifera;A;105.2;65;Si;1
Calizas;Trec;B copallifera;A;105.2;65;Si;1
Calizas;Trec;B copallifera;A;105.2;65;Si;1
Calizas;Trec;B copallifera;A;105.2;65;Si;1
Calizas;Trec;B copallifera;A;105.2;65;Si;1
Calizas;Trec;B copallifera;A;105.2;65;Si;1
Calizas;Trec;B copallifera;A;105.2;65;Si;1
Calizas;Trec;B copallifera;A;105.2;65;Si;1
Calizas;Trec;B copallifera;A;105.2;65;Si;1
Calizas;Trec;B copallifera;A;105.2;65;Si;1
Calizas;Trec;B copallifera;A;105.2;65;No;0
Calizas;Trec;B copallifera;A;105.2;65;No;0
Calizas;Trec;B copallifera;A;105.2;65;No;0
Calizas;Trec;B copallifera;A;105.2;65;No;0
Calizas;Trec;B copallifera;A;105.2;65;No;0
Calizas;Trec;B copallifera;A;105.2;65;No;0
Calizas;Trec;B copallifera;A;105.2;65;No;0
Calizas;Trec;B copallifera;A;105.2;65;No;0
Calizas;Trec;B copallifera;A;105.2;65;No;0
Calizas;Tcm;B fagaroides;A;10;30;Si;1
Calizas;Tcm;B fagaroides;A;10;30;Si;1
Calizas;Tcm;B fagaroides;A;10;30;Si;1
Calizas;Tcm;B fagaroides;A;10;30;Si;1
Calizas;Tcm;B fagaroides;A;10;30;Si;1
Calizas;Tcm;B fagaroides;A;10;30;Si;1
Calizas;Tcm;B fagaroides;A;10;38;Si;1
Calizas;Tcm;B fagaroides;A;10;38;Si;1
Calizas;Tcm;B fagaroides;A;10;38;Si;1
Calizas;Tcm;B fagaroides;A;10;43;Si;1
Calizas;Tcm;B fagaroides;A;10;43;Si;1
Calizas;Tcm;B fagaroides;A;10;43;Si;1
Calizas;Tcm;B fagaroides;A;10;43;Si;1
Calizas;Tcm;B fagaroides;A;10;51;Si;1
Calizas;Tcm;B fagaroides;A;10;51;Si;1
Calizas;Tcm;B fagaroides;A;10;51;Si;1
Calizas;Tcm;B fagaroides;A;10;51;Si;1
Calizas;Tcm;B fagaroides;A;10;51;Si;1
Calizas;Tcm;B fagaroides;A;10;51;Si;1
Calizas;Tcm;B fagaroides;A;10;51;Si;1
Calizas;Tcm;B fagaroides;A;10;51;Si;1
Calizas;Tcm;B fagaroides;A;10;65;Si;1
Calizas;Tcm;B fagaroides;A;10;65;Si;1
Calizas;Tcm;B fagaroides;A;10;65;No;0
Calizas;Tcm;B fagaroides;A;10;65;No;0
Calizas;Tcm;B fagaroides;A;10;65;No;0
Calizas;Tcm;B fagaroides;A;10;65;No;0
Calizas;Tcm;B fagaroides;A;10;65;No;0
Calizas;Tcm;B fagaroides;A;10;65;No;0
Calizas;Tcm;B fagaroides;A;10;65;No;0
Calizas;Tcm;B fagaroides;A;52.2;30;Si;1
Calizas;Tcm;B fagaroides;A;52.2;30;Si;1
Calizas;Tcm;B fagaroides;A;52.2;38;Si;1
Calizas;Tcm;B fagaroides;A;52.2;38;Si;1
Calizas;Tcm;B fagaroides;A;52.2;38;Si;1
Calizas;Tcm;B fagaroides;A;52.2;38;Si;1
Calizas;Tcm;B fagaroides;A;52.2;38;Si;1
Calizas;Tcm;B fagaroides;A;52.2;38;Si;1
Calizas;Tcm;B fagaroides;A;52.2;38;Si;1
Calizas;Tcm;B fagaroides;A;52.2;43;Si;1
Calizas;Tcm;B fagaroides;A;52.2;43;Si;1
Calizas;Tcm;B fagaroides;A;52.2;43;Si;1
Calizas;Tcm;B fagaroides;A;52.2;43;Si;1
Calizas;Tcm;B fagaroides;A;52.2;51;Si;1
Calizas;Tcm;B fagaroides;A;52.2;51;Si;1
Calizas;Tcm;B fagaroides;A;52.2;59;Si;1
Calizas;Tcm;B fagaroides;A;52.2;59;Si;1
Calizas;Tcm;B fagaroides;A;52.2;59;Si;1
Calizas;Tcm;B fagaroides;A;52.2;59;Si;1
Calizas;Tcm;B fagaroides;A;52.2;59;Si;1
Calizas;Tcm;B fagaroides;A;52.2;59;Si;1
Calizas;Tcm;B fagaroides;A;52.2;59;Si;1
Calizas;Tcm;B fagaroides;A;52.2;59;Si;1
Calizas;Tcm;B fagaroides;A;52.2;59;Si;1
Calizas;Tcm;B fagaroides;B;52.2;64;Si;1
Calizas;Tcm;B fagaroides;B;52.2;64;Si;1
Calizas;Tcm;B fagaroides;B;52.2;64;Si;1
Calizas;Tcm;B fagaroides;A;52.2;65;No;0
Calizas;Tcm;B fagaroides;A;52.2;65;No;0
Calizas;Tcm;B fagaroides;A;52.2;65;No;0
Calizas;Thub;B fagaroides;A;3.8;30;Si;1
Calizas;Thub;B fagaroides;A;3.8;30;Si;1
Calizas;Thub;B fagaroides;A;3.8;30;Si;1
Calizas;Thub;B fagaroides;A;3.8;30;Si;1
Calizas;Thub;B fagaroides;A;3.8;30;Si;1
Calizas;Thub;B fagaroides;A;3.8;30;Si;1
Calizas;Thub;B fagaroides;A;3.8;30;Si;1
Calizas;Thub;B fagaroides;A;3.8;30;Si;1
Calizas;Thub;B fagaroides;A;3.8;30;Si;1
Calizas;Thub;B fagaroides;A;3.8;30;Si;1
Calizas;Thub;B fagaroides;A;3.8;30;Si;1
Calizas;Thub;B fagaroides;A;3.8;30;Si;1
Calizas;Thub;B fagaroides;A;3.8;30;Si;1
Calizas;Thub;B fagaroides;A;3.8;43;Si;1
Calizas;Thub;B fagaroides;A;3.8;43;Si;1
Calizas;Thub;B fagaroides;A;3.8;65;Si;1
Calizas;Thub;B fagaroides;A;3.8;65;Si;1
Calizas;Thub;B fagaroides;A;3.8;65;Si;1
Calizas;Thub;B fagaroides;A;3.8;65;Si;1
Calizas;Thub;B fagaroides;A;3.8;65;No;0
Calizas;Thub;B fagaroides;A;3.8;65;No;0
Calizas;Thub;B fagaroides;A;3.8;65;No;0
Calizas;Thub;B fagaroides;A;3.8;65;No;0
Calizas;Thub;B fagaroides;A;3.8;65;No;0
Calizas;Thub;B fagaroides;A;3.8;65;No;0
Calizas;Thub;B fagaroides;A;3.8;65;No;0
Calizas;Thub;B fagaroides;A;3.8;65;No;0
Calizas;Thub;B fagaroides;A;3.8;65;No;0
Calizas;Thub;B fagaroides;A;3.8;65;No;0
Calizas;Thub;B fagaroides;A;3.8;65;No;0
Calizas;Thub;B fagaroides;A;58.4;30;Si;1
Calizas;Thub;B fagaroides;A;58.4;30;Si;1
Calizas;Thub;B fagaroides;A;58.4;38;Si;1
Calizas;Thub;B fagaroides;A;58.4;38;Si;1
Calizas;Thub;B fagaroides;A;58.4;38;Si;1
Calizas;Thub;B fagaroides;A;58.4;38;Si;1
Calizas;Thub;B fagaroides;A;58.4;38;Si;1
Calizas;Thub;B fagaroides;A;58.4;51;Si;1
Calizas;Thub;B fagaroides;A;58.4;51;Si;1
Calizas;Thub;B fagaroides;A;58.4;51;Si;1
Calizas;Thub;B fagaroides;A;58.4;51;Si;1
Calizas;Thub;B fagaroides;A;58.4;51;Si;1
Calizas;Thub;B fagaroides;A;58.4;51;Si;1
Calizas;Thub;B fagaroides;A;58.4;51;Si;1
Calizas;Thub;B fagaroides;A;58.4;51;Si;1
Calizas;Thub;B fagaroides;A;58.4;51;Si;1
Calizas;Thub;B fagaroides;A;58.4;65;Si;1
Calizas;Thub;B fagaroides;A;58.4;65;Si;1
Calizas;Thub;B fagaroides;A;58.4;65;No;0
Calizas;Thub;B fagaroides;A;58.4;65;No;0
Calizas;Thub;B fagaroides;A;58.4;65;No;0
Calizas;Thub;B fagaroides;A;58.4;65;No;0
Calizas;Thub;B fagaroides;A;58.4;65;No;0
Calizas;Thub;B fagaroides;A;58.4;65;No;0
Calizas;Thub;B fagaroides;A;58.4;65;No;0
Calizas;Thub;B fagaroides;A;58.4;65;No;0
Calizas;Thub;B fagaroides;A;58.4;65;No;0
Calizas;Thub;B fagaroides;A;58.4;65;No;0
Calizas;Thub;B fagaroides;A;58.4;65;No;0
Calizas;Thub;B fagaroides;A;58.4;65;No;0
Calizas;Tsh;B fagaroides;A;6.5;30;Si;1
Calizas;Tsh;B fagaroides;A;6.5;30;Si;1
Calizas;Tsh;B fagaroides;A;6.5;30;Si;1
Calizas;Tsh;B fagaroides;A;6.5;30;Si;1
Calizas;Tsh;B fagaroides;A;6.5;30;Si;1
Calizas;Tsh;B fagaroides;A;6.5;30;Si;1
Calizas;Tsh;B fagaroides;A;6.5;30;Si;1
Calizas;Tsh;B fagaroides;A;6.5;30;Si;1
Calizas;Tsh;B fagaroides;A;6.5;30;Si;1
Calizas;Tsh;B fagaroides;A;6.5;30;Si;1
Calizas;Tsh;B fagaroides;A;6.5;30;Si;1
Calizas;Tsh;B fagaroides;A;6.5;51;Si;1
Calizas;Tsh;B fagaroides;A;6.5;51;Si;1
Calizas;Tsh;B fagaroides;A;6.5;51;Si;1
Calizas;Tsh;B fagaroides;A;6.5;51;Si;1
Calizas;Tsh;B fagaroides;A;6.5;51;Si;1
Calizas;Tsh;B fagaroides;A;6.5;51;Si;1
Calizas;Tsh;B fagaroides;A;6.5;65;Si;1
Calizas;Tsh;B fagaroides;A;6.5;65;No;0
Calizas;Tsh;B fagaroides;A;6.5;65;No;0
Calizas;Tsh;B fagaroides;A;6.5;65;No;0
Calizas;Tsh;B fagaroides;A;6.5;65;No;0
Calizas;Tsh;B fagaroides;A;6.5;65;No;0
Calizas;Tsh;B fagaroides;A;6.5;65;No;0
Calizas;Tsh;B fagaroides;A;6.5;65;No;0
Calizas;Tsh;B fagaroides;A;6.5;65;No;0
Calizas;Tsh;B fagaroides;A;6.5;65;No;0
Calizas;Tsh;B fagaroides;A;6.5;65;No;0
Calizas;Tsh;B fagaroides;A;6.5;65;No;0
Calizas;Tsh;B fagaroides;A;6.5;65;No;0
Calizas;Tsh;B fagaroides;A;47.3;30;Si;1
Calizas;Tsh;B fagaroides;A;47.3;30;Si;1
Calizas;Tsh;B fagaroides;A;47.3;30;Si;1
Calizas;Tsh;B fagaroides;A;47.3;30;Si;1
Calizas;Tsh;B fagaroides;A;47.3;38;Si;1
Calizas;Tsh;B fagaroides;A;47.3;38;Si;1
Calizas;Tsh;B fagaroides;A;47.3;43;Si;1
Calizas;Tsh;B fagaroides;A;47.3;43;Si;1
Calizas;Tsh;B fagaroides;A;47.3;43;Si;1
Calizas;Tsh;B fagaroides;A;47.3;43;Si;1
Calizas;Tsh;B fagaroides;A;47.3;43;Si;1
Calizas;Tsh;B fagaroides;A;47.3;51;Si;1
Calizas;Tsh;B fagaroides;A;47.3;51;Si;1
Calizas;Tsh;B fagaroides;A;47.3;51;Si;1
Calizas;Tsh;B fagaroides;A;47.3;51;Si;1
Calizas;Tsh;B fagaroides;A;47.3;51;Si;1
Calizas;Tsh;B fagaroides;A;47.3;65;No;0
Calizas;Tsh;B fagaroides;A;47.3;65;No;0
Calizas;Tsh;B fagaroides;A;47.3;65;No;0
Calizas;Tsh;B fagaroides;A;47.3;65;No;0
Calizas;Tsh;B fagaroides;A;47.3;65;No;0
Calizas;Tsh;B fagaroides;A;47.3;65;No;0
Calizas;Tsh;B fagaroides;A;47.3;65;No;0
Calizas;Tsh;B fagaroides;A;47.3;65;No;0
Calizas;Tsh;B fagaroides;A;47.3;65;No;0
Calizas;Tsh;B fagaroides;A;47.3;65;No;0
Calizas;Tsh;B fagaroides;A;47.3;65;No;0
Calizas;Tsh;B fagaroides;A;47.3;65;No;0
Calizas;Tsh;B fagaroides;A;47.3;65;No;0
Calizas;Tsh;B fagaroides;A;47.3;65;No;0
Calizas;Trec;B fagaroides;A;7.6;30;Si;1
Calizas;Trec;B fagaroides;A;7.6;30;Si;1
Calizas;Trec;B fagaroides;A;7.6;30;Si;1
Calizas;Trec;B fagaroides;A;7.6;30;Si;1
Calizas;Trec;B fagaroides;A;7.6;30;Si;1
Calizas;Trec;B fagaroides;A;7.6;30;Si;1
Calizas;Trec;B fagaroides;A;7.6;30;Si;1
Calizas;Trec;B fagaroides;A;7.6;30;Si;1
Calizas;Trec;B fagaroides;A;7.6;30;Si;1
Calizas;Trec;B fagaroides;A;7.6;30;Si;1
Calizas;Trec;B fagaroides;A;7.6;30;Si;1
Calizas;Trec;B fagaroides;A;7.6;30;Si;1
Calizas;Trec;B fagaroides;A;7.6;30;Si;1
Calizas;Trec;B fagaroides;A;7.6;30;Si;1
Calizas;Trec;B fagaroides;A;7.6;30;Si;1
Calizas;Trec;B fagaroides;A;7.6;43;Si;1
Calizas;Trec;B fagaroides;A;7.6;59;Si;1
Calizas;Trec;B fagaroides;A;7.6;59;Si;1
Calizas;Trec;B fagaroides;A;7.6;59;Si;1
Calizas;Trec;B fagaroides;A;7.6;59;Si;1
Calizas;Trec;B fagaroides;A;7.6;59;Si;1
Calizas;Trec;B fagaroides;A;7.6;65;No;0
Calizas;Trec;B fagaroides;A;7.6;65;No;0
Calizas;Trec;B fagaroides;A;7.6;65;No;0
Calizas;Trec;B fagaroides;A;7.6;65;No;0
Calizas;Trec;B fagaroides;A;7.6;65;No;0
Calizas;Trec;B fagaroides;A;7.6;65;No;0
Calizas;Trec;B fagaroides;A;7.6;65;No;0
Calizas;Trec;B fagaroides;A;7.6;65;No;0
Calizas;Trec;B fagaroides;A;7.6;65;No;0
Calizas;Trec;B fagaroides;A;44;30;Si;1
Calizas;Trec;B fagaroides;A;44;30;Si;1
Calizas;Trec;B fagaroides;A;44;38;Si;1
Calizas;Trec;B fagaroides;A;44;38;Si;1
Calizas;Trec;B fagaroides;A;44;38;Si;1
Calizas;Trec;B fagaroides;A;44;38;Si;1
Calizas;Trec;B fagaroides;A;44;38;Si;1
Calizas;Trec;B fagaroides;A;44;43;Si;1
Calizas;Trec;B fagaroides;A;44;43;Si;1
Calizas;Trec;B fagaroides;A;44;43;Si;1
Calizas;Trec;B fagaroides;A;44;51;Si;1
Calizas;Trec;B fagaroides;A;44;59;Si;1
Calizas;Trec;B fagaroides;A;44;59;Si;1
Calizas;Trec;B fagaroides;A;44;59;Si;1
Calizas;Trec;B fagaroides;A;44;59;Si;1
Calizas;Trec;B fagaroides;A;44;65;No;0
Calizas;Trec;B fagaroides;A;44;65;No;0
Calizas;Trec;B fagaroides;A;44;65;No;0
Calizas;Trec;B fagaroides;A;44;65;No;0
Calizas;Trec;B fagaroides;A;44;65;No;0
Calizas;Trec;B fagaroides;A;44;65;No;0
Calizas;Trec;B fagaroides;A;44;65;No;0
Calizas;Trec;B fagaroides;A;44;65;No;0
Calizas;Trec;B fagaroides;A;44;65;No;0
Calizas;Trec;B fagaroides;A;44;65;No;0
Calizas;Trec;B fagaroides;A;44;65;No;0
Calizas;Trec;B fagaroides;A;44;65;No;0
Calizas;Trec;B fagaroides;A;44;65;No;0
Calizas;Trec;B fagaroides;A;44;65;No;0
Calizas;Trec;B fagaroides;A;44;65;No;0
Calizas;Tcm;B copallifera;B;24.9;30;Si;1
Calizas;Tcm;B copallifera;B;24.9;30;Si;1
Calizas;Tcm;B copallifera;B;24.9;30;Si;1
Calizas;Tcm;B copallifera;B;24.9;30;Si;1
Calizas;Tcm;B copallifera;B;24.9;30;Si;1
Calizas;Tcm;B copallifera;B;24.9;30;Si;1
Calizas;Tcm;B copallifera;B;24.9;30;Si;1
Calizas;Tcm;B copallifera;B;24.9;30;Si;1
Calizas;Tcm;B copallifera;B;24.9;30;Si;1
Calizas;Tcm;B copallifera;B;24.9;30;Si;1
Calizas;Tcm;B copallifera;B;24.9;51;Si;1
Calizas;Tcm;B copallifera;B;24.9;51;Si;1
Calizas;Tcm;B copallifera;B;24.9;51;Si;1
Calizas;Tcm;B copallifera;B;24.9;51;Si;1
Calizas;Tcm;B copallifera;B;24.9;51;Si;1
Calizas;Tcm;B copallifera;B;24.9;51;Si;1
Calizas;Tcm;B copallifera;B;24.9;51;Si;1
Calizas;Tcm;B copallifera;C;25.9;58;Si;1
Calizas;Tcm;B copallifera;C;25.9;58;Si;1
Calizas;Tcm;B copallifera;C;25.9;58;Si;1
Calizas;Tcm;B copallifera;C;25.9;58;Si;1
Calizas;Tcm;B copallifera;C;25.9;58;Si;1
Calizas;Tcm;B copallifera;C;25.9;58;Si;1
Calizas;Tcm;B copallifera;C;25.9;58;Si;1
Calizas;Tcm;B copallifera;B;24.9;65;Si;1
Calizas;Tcm;B copallifera;B;24.9;65;No;0
Calizas;Tcm;B copallifera;B;24.9;65;No;0
Calizas;Tcm;B copallifera;B;24.9;65;No;0
Calizas;Tcm;B copallifera;B;24.9;65;No;0
Calizas;Tcm;B copallifera;B;24.9;65;No;0
Calizas;Tcm;B copallifera;B;75.6;38;Si;1
Calizas;Tcm;B copallifera;B;75.6;38;Si;1
Calizas;Tcm;B copallifera;B;75.6;43;Si;1
Calizas;Tcm;B copallifera;B;75.6;43;Si;1
Calizas;Tcm;B copallifera;B;75.6;43;Si;1
Calizas;Tcm;B copallifera;B;75.6;51;Si;1
Calizas;Tcm;B copallifera;C;75.6;58;Si;1
Calizas;Tcm;B copallifera;C;75.6;58;Si;1
Calizas;Tcm;B copallifera;C;75.6;58;Si;1
Calizas;Tcm;B copallifera;C;75.6;58;Si;1
Calizas;Tcm;B copallifera;C;75.6;58;Si;1
Calizas;Tcm;B copallifera;C;75.6;58;Si;1
Calizas;Tcm;B copallifera;B;75.6;65;Si;1
Calizas;Tcm;B copallifera;B;75.6;65;Si;1
Calizas;Tcm;B copallifera;B;75.6;65;Si;1
Calizas;Tcm;B copallifera;B;75.6;65;Si;1
Calizas;Tcm;B copallifera;B;75.6;65;Si;1
Calizas;Tcm;B copallifera;B;75.6;65;Si;1
Calizas;Tcm;B copallifera;B;75.6;65;No;0
Calizas;Tcm;B copallifera;B;75.6;65;No;0
Calizas;Tcm;B copallifera;B;75.6;65;No;0
Calizas;Tcm;B copallifera;B;75.6;65;No;0
Calizas;Tcm;B copallifera;B;75.6;65;No;0
Calizas;Tcm;B copallifera;B;75.6;65;No;0
Calizas;Tcm;B copallifera;B;75.6;65;No;0
Calizas;Tcm;B copallifera;B;75.6;65;No;0
Calizas;Tcm;B copallifera;B;75.6;65;No;0
Calizas;Tcm;B copallifera;B;75.6;65;No;0
Calizas;Tcm;B copallifera;B;75.6;65;No;0
Calizas;Tcm;B copallifera;B;75.6;65;No;0
Calizas;Thub;B copallifera;B;30.6;30;Si;1
Calizas;Thub;B copallifera;B;30.6;30;Si;1
Calizas;Thub;B copallifera;B;30.6;30;Si;1
Calizas;Thub;B copallifera;B;30.6;30;Si;1
Calizas;Thub;B copallifera;B;30.6;30;Si;1
Calizas;Thub;B copallifera;B;30.6;30;Si;1
Calizas;Thub;B copallifera;B;30.6;30;Si;1
Calizas;Thub;B copallifera;B;30.6;30;Si;1
Calizas;Thub;B copallifera;B;30.6;30;Si;1
Calizas;Thub;B copallifera;B;30.6;30;Si;1
Calizas;Thub;B copallifera;B;30.6;30;Si;1
Calizas;Thub;B copallifera;B;30.6;51;Si;1
Calizas;Thub;B copallifera;B;30.6;51;Si;1
Calizas;Thub;B copallifera;B;30.6;51;Si;1
Calizas;Thub;B copallifera;B;30.6;51;Si;1
Calizas;Thub;B copallifera;B;30.6;51;Si;1
Calizas;Thub;B copallifera;B;30.6;51;Si;1
Calizas;Thub;B copallifera;B;30.6;51;Si;1
Calizas;Thub;B copallifera;B;30.6;65;No;0
Calizas;Thub;B copallifera;B;30.6;65;No;0
Calizas;Thub;B copallifera;B;30.6;65;No;0
Calizas;Thub;B copallifera;B;30.6;65;No;0
Calizas;Thub;B copallifera;B;30.6;65;No;0
Calizas;Thub;B copallifera;B;30.6;65;No;0
Calizas;Thub;B copallifera;B;30.6;65;No;0
Calizas;Thub;B copallifera;B;30.6;65;No;0
Calizas;Thub;B copallifera;B;30.6;65;No;0
Calizas;Thub;B copallifera;B;30.6;65;No;0
Calizas;Thub;B copallifera;B;30.6;65;No;0
Calizas;Thub;B copallifera;B;30.6;65;No;0
Calizas;Thub;B copallifera;B;86.8;59;Si;1
Calizas;Thub;B copallifera;B;86.8;59;Si;1
Calizas;Thub;B copallifera;B;86.8;65;Si;1
Calizas;Thub;B copallifera;B;86.8;65;Si;1
Calizas;Thub;B copallifera;B;86.8;65;No;0
Calizas;Thub;B copallifera;B;86.8;65;No;0
Calizas;Thub;B copallifera;B;86.8;65;No;0
Calizas;Thub;B copallifera;B;86.8;65;No;0
Calizas;Thub;B copallifera;B;86.8;65;No;0
Calizas;Thub;B copallifera;B;86.8;65;No;0
Calizas;Thub;B copallifera;B;86.8;65;No;0
Calizas;Thub;B copallifera;B;86.8;65;No;0
Calizas;Thub;B copallifera;B;86.8;65;No;0
Calizas;Thub;B copallifera;B;86.8;65;No;0
Calizas;Thub;B copallifera;B;86.8;65;No;0
Calizas;Thub;B copallifera;B;86.8;65;No;0
Calizas;Thub;B copallifera;B;86.8;65;No;0
Calizas;Thub;B copallifera;B;86.8;65;No;0
Calizas;Thub;B copallifera;B;86.8;65;No;0
Calizas;Thub;B copallifera;B;86.8;65;No;0
Calizas;Thub;B copallifera;B;86.8;65;No;0
Calizas;Thub;B copallifera;B;86.8;65;No;0
Calizas;Thub;B copallifera;B;86.8;65;No;0
Calizas;Thub;B copallifera;B;86.8;65;No;0
Calizas;Thub;B copallifera;B;86.8;65;No;0
Calizas;Thub;B copallifera;B;86.8;65;No;0
Calizas;Thub;B copallifera;B;86.8;65;No;0
Calizas;Thub;B copallifera;B;86.8;65;No;0
Calizas;Thub;B copallifera;B;86.8;65;No;0
Calizas;Thub;B copallifera;B;86.8;65;No;0
Calizas;Tsh;B copallifera;B;22.7;30;Si;1
Calizas;Tsh;B copallifera;B;22.7;30;Si;1
Calizas;Tsh;B copallifera;B;22.7;30;Si;1
Calizas;Tsh;B copallifera;B;22.7;30;Si;1
Calizas;Tsh;B copallifera;B;22.7;43;Si;1
Calizas;Tsh;B copallifera;B;22.7;43;Si;1
Calizas;Tsh;B copallifera;B;22.7;43;Si;1
Calizas;Tsh;B copallifera;B;22.7;51;Si;1
Calizas;Tsh;B copallifera;B;22.7;51;Si;1
Calizas;Tsh;B copallifera;B;22.7;51;Si;1
Calizas;Tsh;B copallifera;B;22.7;51;Si;1
Calizas;Tsh;B copallifera;B;22.7;51;Si;1
Calizas;Tsh;B copallifera;B;22.7;51;Si;1
Calizas;Tsh;B copallifera;B;22.7;51;Si;1
Calizas;Tsh;B copallifera;B;22.7;51;Si;1
Calizas;Tsh;B copallifera;B;22.7;51;Si;1
Calizas;Tsh;B copallifera;B;22.7;51;Si;1
Calizas;Tsh;B copallifera;B;22.7;51;Si;1
Calizas;Tsh;B copallifera;B;22.7;51;Si;1
Calizas;Tsh;B copallifera;B;22.7;51;Si;1
Calizas;Tsh;B copallifera;B;22.7;51;Si;1
Calizas;Tsh;B copallifera;B;22.7;51;Si;1
Calizas;Tsh;B copallifera;C;22.7;58;Si;1
Calizas;Tsh;B copallifera;C;22.7;58;Si;1
Calizas;Tsh;B copallifera;C;22.7;58;Si;1
Calizas;Tsh;B copallifera;C;22.7;58;Si;1
Calizas;Tsh;B copallifera;B;22.7;65;No;0
Calizas;Tsh;B copallifera;B;22.7;65;No;0
Calizas;Tsh;B copallifera;B;22.7;65;No;0
Calizas;Tsh;B copallifera;B;22.7;65;No;0
Calizas;Tsh;B copallifera;B;83.7;38;Si;1
Calizas;Tsh;B copallifera;B;83.7;38;Si;1
Calizas;Tsh;B copallifera;B;83.7;38;Si;1
Calizas;Tsh;B copallifera;B;83.7;43;Si;1
Calizas;Tsh;B copallifera;B;83.7;43;Si;1
Calizas;Tsh;B copallifera;B;83.7;43;Si;1
Calizas;Tsh;B copallifera;B;83.7;43;Si;1
Calizas;Tsh;B copallifera;B;83.7;43;Si;1
Calizas;Tsh;B copallifera;B;83.7;51;Si;1
Calizas;Tsh;B copallifera;B;83.7;51;Si;1
Calizas;Tsh;B copallifera;B;83.7;51;Si;1
Calizas;Tsh;B copallifera;B;83.7;51;Si;1
Calizas;Tsh;B copallifera;B;83.7;59;Si;1
Calizas;Tsh;B copallifera;B;83.7;59;Si;1
Calizas;Tsh;B copallifera;B;83.7;65;Si;1
Calizas;Tsh;B copallifera;B;83.7;65;Si;1
Calizas;Tsh;B copallifera;B;83.7;65;Si;1
Calizas;Tsh;B copallifera;B;83.7;65;Si;1
Calizas;Tsh;B copallifera;B;83.7;65;Si;1
Calizas;Tsh;B copallifera;B;83.7;65;Si;1
Calizas;Tsh;B copallifera;B;83.7;65;Si;1
Calizas;Tsh;B copallifera;B;83.7;65;No;0
Calizas;Tsh;B copallifera;B;83.7;65;No;0
Calizas;Tsh;B copallifera;B;83.7;65;No;0
Calizas;Tsh;B copallifera;B;83.7;65;No;0
Calizas;Tsh;B copallifera;B;83.7;65;No;0
Calizas;Tsh;B copallifera;B;83.7;65;No;0
Calizas;Tsh;B copallifera;B;83.7;65;No;0
Calizas;Tsh;B copallifera;B;83.7;65;No;0
Calizas;Tsh;B copallifera;B;83.7;65;No;0
Calizas;Trec;B copallifera;B;16.1;30;Si;1
Calizas;Trec;B copallifera;B;16.1;30;Si;1
Calizas;Trec;B copallifera;B;16.1;30;Si;1
Calizas;Trec;B copallifera;B;16.1;30;Si;1
Calizas;Trec;B copallifera;B;16.1;30;Si;1
Calizas;Trec;B copallifera;B;16.1;30;Si;1
Calizas;Trec;B copallifera;B;16.1;30;Si;1
Calizas;Trec;B copallifera;B;16.1;30;Si;1
Calizas;Trec;B copallifera;B;16.1;30;Si;1
Calizas;Trec;B copallifera;B;16.1;30;Si;1
Calizas;Trec;B copallifera;B;16.1;30;Si;1
Calizas;Trec;B copallifera;B;16.1;51;Si;1
Calizas;Trec;B copallifera;B;16.1;51;Si;1
Calizas;Trec;B copallifera;B;16.1;51;Si;1
Calizas;Trec;B copallifera;B;16.1;51;Si;1
Calizas;Trec;B copallifera;B;16.1;51;Si;1
Calizas;Trec;B copallifera;B;16.1;51;Si;1
Calizas;Trec;B copallifera;B;16.1;59;Si;1
Calizas;Trec;B copallifera;B;16.1;59;Si;1
Calizas;Trec;B copallifera;B;16.1;59;Si;1
Calizas;Trec;B copallifera;B;16.1;65;No;0
Calizas;Trec;B copallifera;B;16.1;65;No;0
Calizas;Trec;B copallifera;B;16.1;65;No;0
Calizas;Trec;B copallifera;B;16.1;65;No;0
Calizas;Trec;B copallifera;B;16.1;65;No;0
Calizas;Trec;B copallifera;B;16.1;65;No;0
Calizas;Trec;B copallifera;B;16.1;65;No;0
Calizas;Trec;B copallifera;B;16.1;65;No;0
Calizas;Trec;B copallifera;B;16.1;65;No;0
Calizas;Trec;B copallifera;B;16.1;65;No;0
Calizas;Trec;B copallifera;B;78.3;30;Si;1
Calizas;Trec;B copallifera;B;78.3;30;Si;1
Calizas;Trec;B copallifera;B;78.3;30;Si;1
Calizas;Trec;B copallifera;B;78.3;30;Si;1
Calizas;Trec;B copallifera;B;78.3;30;Si;1
Calizas;Trec;B copallifera;B;78.3;30;Si;1
Calizas;Trec;B copallifera;B;78.3;30;Si;1
Calizas;Trec;B copallifera;B;78.3;30;Si;1
Calizas;Trec;B copallifera;B;78.3;30;Si;1
Calizas;Trec;B copallifera;B;78.3;30;Si;1
Calizas;Trec;B copallifera;B;78.3;30;Si;1
Calizas;Trec;B copallifera;B;78.3;30;Si;1
Calizas;Trec;B copallifera;B;78.3;30;Si;1
Calizas;Trec;B copallifera;B;78.3;30;Si;1
Calizas;Trec;B copallifera;B;78.3;30;Si;1
Calizas;Trec;B copallifera;B;78.3;30;Si;1
Calizas;Trec;B copallifera;B;78.3;30;Si;1
Calizas;Trec;B copallifera;B;78.3;30;Si;1
Calizas;Trec;B copallifera;B;78.3;38;Si;1
Calizas;Trec;B copallifera;B;78.3;38;Si;1
Calizas;Trec;B copallifera;B;78.3;38;Si;1
Calizas;Trec;B copallifera;B;78.3;38;Si;1
Calizas;Trec;B copallifera;B;78.3;51;Si;1
Calizas;Trec;B copallifera;B;78.3;51;Si;1
Calizas;Trec;B copallifera;B;78.3;59;Si;1
Calizas;Trec;B copallifera;B;78.3;59;Si;1
Calizas;Trec;B copallifera;B;78.3;65;Si;1
Calizas;Trec;B copallifera;B;78.3;65;Si;1
Calizas;Trec;B copallifera;B;78.3;65;Si;1
Calizas;Trec;B copallifera;B;78.3;65;Si;1
Calizas;Tcm;B copallifera;C;17.1;38;Si;1
Calizas;Tcm;B copallifera;C;17.1;38;Si;1
Calizas;Tcm;B copallifera;C;17.1;43;Si;1
Calizas;Tcm;B copallifera;C;17.1;43;Si;1
Calizas;Tcm;B copallifera;C;17.1;43;Si;1
Calizas;Tcm;B copallifera;C;17.1;43;Si;1
Calizas;Tcm;B copallifera;C;17.1;43;Si;1
Calizas;Tcm;B copallifera;C;17.1;43;Si;1
Calizas;Tcm;B copallifera;C;17.1;43;Si;1
Calizas;Tcm;B copallifera;C;17.1;43;Si;1
Calizas;Tcm;B copallifera;C;17.1;43;Si;1
Calizas;Tcm;B copallifera;C;17.1;43;Si;1
Calizas;Tcm;B copallifera;C;17.1;51;Si;1
Calizas;Tcm;B copallifera;C;17.1;51;Si;1
Calizas;Tcm;B copallifera;C;17.1;51;Si;1
Calizas;Tcm;B copallifera;C;17.1;59;Si;1
Calizas;Tcm;B copallifera;C;17.1;59;Si;1
Calizas;Tcm;B copallifera;C;17.1;59;Si;1
Calizas;Tcm;B copallifera;C;17.1;65;Si;1
Calizas;Tcm;B copallifera;C;17.1;65;Si;1
Calizas;Tcm;B copallifera;C;17.1;65;Si;1
Calizas;Tcm;B copallifera;C;17.1;65;No;0
Calizas;Tcm;B copallifera;C;17.1;65;No;0
Calizas;Tcm;B copallifera;C;17.1;65;No;0
Calizas;Tcm;B copallifera;C;17.1;65;No;0
Calizas;Tcm;B copallifera;C;17.1;65;No;0
Calizas;Tcm;B copallifera;C;17.1;65;No;0
Calizas;Tcm;B copallifera;C;17.1;65;No;0
Calizas;Tcm;B copallifera;C;17.1;65;No;0
Calizas;Tcm;B copallifera;C;17.1;65;No;0
Calizas;Tcm;B copallifera;C;73.6;38;Si;1
Calizas;Tcm;B copallifera;C;73.6;38;Si;1
Calizas;Tcm;B copallifera;C;73.6;38;Si;1
Calizas;Tcm;B copallifera;C;73.6;38;Si;1
Calizas;Tcm;B copallifera;C;73.6;43;Si;1
Calizas;Tcm;B copallifera;C;73.6;43;Si;1
Calizas;Tcm;B copallifera;C;73.6;43;Si;1
Calizas;Tcm;B copallifera;C;73.6;43;Si;1
Calizas;Tcm;B copallifera;C;73.6;43;Si;1
Calizas;Tcm;B copallifera;C;73.6;43;Si;1
Calizas;Tcm;B copallifera;C;73.6;43;Si;1
Calizas;Tcm;B copallifera;C;73.6;43;Si;1
Calizas;Tcm;B copallifera;C;73.6;51;Si;1
Calizas;Tcm;B copallifera;C;73.6;51;Si;1
Calizas;Tcm;B copallifera;C;73.6;51;Si;1
Calizas;Tcm;B copallifera;C;73.6;51;Si;1
Calizas;Tcm;B copallifera;C;73.6;51;Si;1
Calizas;Tcm;B copallifera;C;73.6;59;Si;1
Calizas;Tcm;B copallifera;C;73.6;59;Si;1
Calizas;Tcm;B copallifera;C;73.6;59;Si;1
Calizas;Tcm;B copallifera;C;73.6;65;Si;1
Calizas;Tcm;B copallifera;C;73.6;65;Si;1
Calizas;Tcm;B copallifera;C;73.6;65;Si;1
Calizas;Tcm;B copallifera;C;73.6;65;Si;1
Calizas;Tcm;B copallifera;C;73.6;65;No;0
Calizas;Tcm;B copallifera;C;73.6;65;No;0
Calizas;Tcm;B copallifera;C;73.6;65;No;0
Calizas;Tcm;B copallifera;C;73.6;65;No;0
Calizas;Tcm;B copallifera;C;73.6;65;No;0
Calizas;Tcm;B copallifera;C;73.6;65;No;0
Calizas;Thub;B copallifera;C;14.3;38;Si;1
Calizas;Thub;B copallifera;C;14.3;38;Si;1
Calizas;Thub;B copallifera;C;14.3;43;Si;1
Calizas;Thub;B copallifera;C;14.3;43;Si;1
Calizas;Thub;B copallifera;C;14.3;43;Si;1
Calizas;Thub;B copallifera;C;14.3;43;Si;1
Calizas;Thub;B copallifera;C;14.3;43;Si;1
Calizas;Thub;B copallifera;C;14.3;43;Si;1
Calizas;Thub;B copallifera;C;14.3;43;Si;1
Calizas;Thub;B copallifera;C;14.3;43;Si;1
Calizas;Thub;B copallifera;C;14.3;43;Si;1
Calizas;Thub;B copallifera;C;14.3;43;Si;1
Calizas;Thub;B copallifera;C;14.3;51;Si;1
Calizas;Thub;B copallifera;C;14.3;51;Si;1
Calizas;Thub;B copallifera;C;14.3;51;Si;1
Calizas;Thub;B copallifera;C;14.3;51;Si;1
Calizas;Thub;B copallifera;C;14.3;51;Si;1
Calizas;Thub;B copallifera;C;14.3;51;Si;1
Calizas;Thub;B copallifera;C;14.3;51;Si;1
Calizas;Thub;B copallifera;C;14.3;51;Si;1
Calizas;Thub;B copallifera;C;14.3;51;Si;1
Calizas;Thub;B copallifera;C;14.3;51;Si;1
Calizas;Thub;B copallifera;C;14.3;65;Si;1
Calizas;Thub;B copallifera;C;14.3;65;Si;1
Calizas;Thub;B copallifera;C;14.3;65;No;0
Calizas;Thub;B copallifera;C;14.3;65;No;0
Calizas;Thub;B copallifera;C;14.3;65;No;0
Calizas;Thub;B copallifera;C;14.3;65;No;0
Calizas;Thub;B copallifera;C;14.3;65;No;0
Calizas;Thub;B copallifera;C;14.3;65;No;0
Calizas;Thub;B copallifera;C;71.8;43;Si;1
Calizas;Thub;B copallifera;C;71.8;43;Si;1
Calizas;Thub;B copallifera;C;71.8;43;Si;1
Calizas;Thub;B copallifera;C;71.8;43;Si;1
Calizas;Thub;B copallifera;C;71.8;43;Si;1
Calizas;Thub;B copallifera;C;71.8;51;Si;1
Calizas;Thub;B copallifera;C;71.8;51;Si;1
Calizas;Thub;B copallifera;C;71.8;51;Si;1
Calizas;Thub;B copallifera;C;71.8;51;Si;1
Calizas;Thub;B copallifera;C;71.8;51;Si;1
Calizas;Thub;B copallifera;C;71.8;51;Si;1
Calizas;Thub;B copallifera;C;71.8;51;Si;1
Calizas;Thub;B copallifera;C;71.8;51;Si;1
Calizas;Thub;B copallifera;C;71.8;51;Si;1
Calizas;Thub;B copallifera;C;71.8;59;Si;1
Calizas;Thub;B copallifera;C;71.8;59;Si;1
Calizas;Thub;B copallifera;C;71.8;59;Si;1
Calizas;Thub;B copallifera;C;71.8;59;Si;1
Calizas;Thub;B copallifera;C;71.8;65;Si;1
Calizas;Thub;B copallifera;C;71.8;65;Si;1
Calizas;Thub;B copallifera;C;71.8;65;Si;1
Calizas;Thub;B copallifera;C;71.8;65;Si;1
Calizas;Thub;B copallifera;C;71.8;65;No;0
Calizas;Thub;B copallifera;C;71.8;65;No;0
Calizas;Thub;B copallifera;C;71.8;65;No;0
Calizas;Thub;B copallifera;C;71.8;65;No;0
Calizas;Thub;B copallifera;C;71.8;65;No;0
Calizas;Thub;B copallifera;C;71.8;65;No;0
Calizas;Thub;B copallifera;C;71.8;65;No;0
Calizas;Thub;B copallifera;C;71.8;65;No;0
Calizas;Tsh;B copallifera;C;20.3;43;Si;1
Calizas;Tsh;B copallifera;C;20.3;43;Si;1
Calizas;Tsh;B copallifera;C;20.3;43;Si;1
Calizas;Tsh;B copallifera;C;20.3;43;Si;1
Calizas;Tsh;B copallifera;C;20.3;43;Si;1
Calizas;Tsh;B copallifera;C;20.3;43;Si;1
Calizas;Tsh;B copallifera;C;20.3;43;Si;1
Calizas;Tsh;B copallifera;C;20.3;43;Si;1
Calizas;Tsh;B copallifera;C;20.3;43;Si;1
Calizas;Tsh;B copallifera;C;20.3;43;Si;1
Calizas;Tsh;B copallifera;C;20.3;43;Si;1
Calizas;Tsh;B copallifera;C;20.3;43;Si;1
Calizas;Tsh;B copallifera;C;20.3;43;Si;1
Calizas;Tsh;B copallifera;C;20.3;43;Si;1
Calizas;Tsh;B copallifera;C;20.3;43;Si;1
Calizas;Tsh;B copallifera;C;20.3;43;Si;1
Calizas;Tsh;B copallifera;C;20.3;59;Si;1
Calizas;Tsh;B copallifera;C;20.3;64;No;0
Calizas;Tsh;B copallifera;C;20.3;64;No;0
Calizas;Tsh;B copallifera;C;20.3;64;No;0
Calizas;Tsh;B copallifera;C;20.3;64;No;0
Calizas;Tsh;B copallifera;C;20.3;64;No;0
Calizas;Tsh;B copallifera;C;20.3;64;No;0
Calizas;Tsh;B copallifera;C;20.3;64;No;0
Calizas;Tsh;B copallifera;C;20.3;64;No;0
Calizas;Tsh;B copallifera;C;20.3;64;No;0
Calizas;Tsh;B copallifera;C;20.3;64;No;0
Calizas;Tsh;B copallifera;C;20.3;64;No;0
Calizas;Tsh;B copallifera;C;20.3;64;No;0
Calizas;Tsh;B copallifera;C;20.3;64;No;0
Calizas;Tsh;B copallifera;C;79.7;38;Si;1
Calizas;Tsh;B copallifera;C;79.7;38;Si;1
Calizas;Tsh;B copallifera;C;79.7;38;Si;1
Calizas;Tsh;B copallifera;C;79.7;43;Si;1
Calizas;Tsh;B copallifera;C;79.7;43;Si;1
Calizas;Tsh;B copallifera;C;79.7;43;Si;1
Calizas;Tsh;B copallifera;C;79.7;51;Si;1
Calizas;Tsh;B copallifera;C;79.7;51;Si;1
Calizas;Tsh;B copallifera;C;79.7;59;Si;1
Calizas;Tsh;B copallifera;C;79.7;59;Si;1
Calizas;Tsh;B copallifera;C;79.7;59;Si;1
Calizas;Tsh;B copallifera;C;79.7;59;Si;1
Calizas;Tsh;B copallifera;C;79.7;59;Si;1
Calizas;Tsh;B copallifera;C;79.7;59;Si;1
Calizas;Tsh;B copallifera;C;79.7;59;Si;1
Calizas;Tsh;B copallifera;C;79.7;59;Si;1
Calizas;Tsh;B copallifera;C;79.7;65;Si;1
Calizas;Tsh;B copallifera;C;79.7;65;Si;1
Calizas;Tsh;B copallifera;C;79.7;65;Si;1
Calizas;Tsh;B copallifera;C;79.7;65;Si;1
Calizas;Tsh;B copallifera;C;79.7;65;Si;1
Calizas;Tsh;B copallifera;C;79.7;65;Si;1
Calizas;Tsh;B copallifera;C;79.7;65;Si;1
Calizas;Tsh;B copallifera;C;79.7;65;Si;1
Calizas;Tsh;B copallifera;C;79.7;65;Si;1
Calizas;Tsh;B copallifera;C;79.7;65;Si;1
Calizas;Tsh;B copallifera;C;79.7;65;Si;1
Calizas;Tsh;B copallifera;C;79.7;65;Si;1
Calizas;Tsh;B copallifera;C;79.7;65;Si;1
Calizas;Tsh;B copallifera;C;79.7;65;Si;1
Calizas;Trec;B copallifera;C;12.3;38;Si;1
Calizas;Trec;B copallifera;C;12.3;38;Si;1
Calizas;Trec;B copallifera;C;12.3;38;Si;1
Calizas;Trec;B copallifera;C;12.3;38;Si;1
Calizas;Trec;B copallifera;C;12.3;38;Si;1
Calizas;Trec;B copallifera;C;12.3;43;Si;1
Calizas;Trec;B copallifera;C;12.3;43;Si;1
Calizas;Trec;B copallifera;C;12.3;43;Si;1
Calizas;Trec;B copallifera;C;12.3;43;Si;1
Calizas;Trec;B copallifera;C;12.3;43;Si;1
Calizas;Trec;B copallifera;C;12.3;43;Si;1
Calizas;Trec;B copallifera;C;12.3;43;Si;1
Calizas;Trec;B copallifera;C;12.3;43;Si;1
Calizas;Trec;B copallifera;C;12.3;43;Si;1
Calizas;Trec;B copallifera;C;12.3;51;Si;1
Calizas;Trec;B copallifera;C;12.3;51;Si;1
Calizas;Trec;B copallifera;C;12.3;59;Si;1
Calizas;Trec;B copallifera;C;12.3;65;Si;1
Calizas;Trec;B copallifera;C;12.3;65;Si;1
Calizas;Trec;B copallifera;C;12.3;65;No;0
Calizas;Trec;B copallifera;C;12.3;65;No;0
Calizas;Trec;B copallifera;C;12.3;65;No;0
Calizas;Trec;B copallifera;C;12.3;65;No;0
Calizas;Trec;B copallifera;C;12.3;65;No;0
Calizas;Trec;B copallifera;C;12.3;65;No;0
Calizas;Trec;B copallifera;C;12.3;65;No;0
Calizas;Trec;B copallifera;C;12.3;65;No;0
Calizas;Trec;B copallifera;C;12.3;65;No;0
Calizas;Trec;B copallifera;C;12.3;65;No;0
Calizas;Trec;B copallifera;C;12.3;65;No;0
Calizas;Trec;B copallifera;C;75.2;38;Si;1
Calizas;Trec;B copallifera;C;75.2;38;Si;1
Calizas;Trec;B copallifera;C;75.2;38;Si;1
Calizas;Trec;B copallifera;C;75.2;38;Si;1
Calizas;Trec;B copallifera;C;75.2;38;Si;1
Calizas;Trec;B copallifera;C;75.2;38;Si;1
Calizas;Trec;B copallifera;C;75.2;38;Si;1
Calizas;Trec;B copallifera;C;75.2;38;Si;1
Calizas;Trec;B copallifera;C;75.2;43;Si;1
Calizas;Trec;B copallifera;C;75.2;43;Si;1
Calizas;Trec;B copallifera;C;75.2;43;Si;1
Calizas;Trec;B copallifera;C;75.2;43;Si;1
Calizas;Trec;B copallifera;C;75.2;43;Si;1
Calizas;Trec;B copallifera;C;75.2;43;Si;1
Calizas;Trec;B copallifera;C;75.2;43;Si;1
Calizas;Trec;B copallifera;C;75.2;43;Si;1
Calizas;Trec;B copallifera;C;75.2;43;Si;1
Calizas;Trec;B copallifera;C;75.2;43;Si;1
Calizas;Trec;B copallifera;C;75.2;43;Si;1
Calizas;Trec;B copallifera;C;75.2;43;Si;1
Calizas;Trec;B copallifera;C;75.2;43;Si;1
Calizas;Trec;B copallifera;C;75.2;51;Si;1
Calizas;Trec;B copallifera;C;75.2;51;Si;1
Calizas;Trec;B copallifera;C;75.2;51;Si;1
Calizas;Trec;B copallifera;C;75.2;51;Si;1
Calizas;Trec;B copallifera;C;75.2;51;Si;1
Calizas;Trec;B copallifera;C;75.2;51;Si;1
Calizas;Trec;B copallifera;C;75.2;51;Si;1
Calizas;Trec;B copallifera;C;75.2;51;Si;1
Calizas;Trec;B copallifera;C;75.2;51;Si;1
Calizas;Tcm;I pauciflora;A;13.5;23;Si;1
Calizas;Tcm;I pauciflora;A;13.5;30;Si;1
Calizas;Tcm;I pauciflora;A;13.5;43;Si;1
Calizas;Tcm;I pauciflora;A;13.5;43;Si;1
Calizas;Tcm;I pauciflora;A;13.5;43;Si;1
Calizas;Tcm;I pauciflora;A;13.5;43;Si;1
Calizas;Tcm;I pauciflora;A;13.5;43;Si;1
Calizas;Tcm;I pauciflora;A;13.5;43;Si;1
Calizas;Tcm;I pauciflora;A;13.5;43;Si;1
Calizas;Tcm;I pauciflora;A;13.5;43;Si;1
Calizas;Tcm;I pauciflora;A;13.5;43;Si;1
Calizas;Tcm;I pauciflora;A;13.5;43;Si;1
Calizas;Tcm;I pauciflora;A;13.5;43;Si;1
Calizas;Tcm;I pauciflora;A;13.5;43;Si;1
Calizas;Tcm;I pauciflora;A;13.5;43;Si;1
Calizas;Tcm;I pauciflora;A;13.5;43;Si;1
Calizas;Tcm;I pauciflora;A;13.5;51;Si;1
Calizas;Tcm;I pauciflora;A;13.5;51;Si;1
Calizas;Tcm;I pauciflora;A;13.5;51;Si;1
Calizas;Tcm;I pauciflora;A;13.5;51;Si;1
Calizas;Tcm;I pauciflora;A;13.5;51;Si;1
Calizas;Tcm;I pauciflora;A;13.5;51;Si;1
Calizas;Tcm;I pauciflora;A;13.5;51;Si;1
Calizas;Tcm;I pauciflora;A;13.5;51;Si;1
Calizas;Tcm;I pauciflora;A;13.5;51;Si;1
Calizas;Tcm;I pauciflora;A;13.5;51;Si;1
Calizas;Tcm;I pauciflora;A;13.5;51;Si;1
Calizas;Tcm;I pauciflora;A;13.5;51;Si;1
Calizas;Tcm;I pauciflora;A;13.5;51;Si;1
Calizas;Tcm;I pauciflora;A;13.5;51;Si;1
Calizas;Tcm;I pauciflora;A;61.7;30;Si;1
Calizas;Tcm;I pauciflora;A;61.7;30;Si;1
Calizas;Tcm;I pauciflora;A;61.7;30;Si;1
Calizas;Tcm;I pauciflora;A;61.7;43;Si;1
Calizas;Tcm;I pauciflora;A;61.7;43;Si;1
Calizas;Tcm;I pauciflora;A;61.7;43;Si;1
Calizas;Tcm;I pauciflora;A;61.7;43;Si;1
Calizas;Tcm;I pauciflora;A;61.7;51;Si;1
Calizas;Tcm;I pauciflora;A;61.7;51;Si;1
Calizas;Tcm;I pauciflora;A;61.7;51;Si;1
Calizas;Tcm;I pauciflora;A;61.7;51;Si;1
Calizas;Tcm;I pauciflora;A;61.7;51;Si;1
Calizas;Tcm;I pauciflora;A;61.7;51;Si;1
Calizas;Tcm;I pauciflora;A;61.7;51;Si;1
Calizas;Tcm;I pauciflora;A;61.7;51;Si;1
Calizas;Tcm;I pauciflora;A;61.7;51;Si;1
Calizas;Tcm;I pauciflora;A;61.7;59;Si;1
Calizas;Tcm;I pauciflora;A;61.7;59;Si;1
Calizas;Tcm;I pauciflora;A;61.7;59;Si;1
Calizas;Tcm;I pauciflora;A;61.7;59;Si;1
Calizas;Tcm;I pauciflora;A;61.7;59;Si;1
Calizas;Tcm;I pauciflora;A;61.7;65;Si;1
Calizas;Tcm;I pauciflora;A;61.7;65;Si;1
Calizas;Tcm;I pauciflora;A;61.7;65;Si;1
Calizas;Tcm;I pauciflora;A;61.7;65;Si;1
Calizas;Tcm;I pauciflora;A;61.7;65;Si;1
Calizas;Tcm;I pauciflora;A;61.7;65;Si;1
Calizas;Tcm;I pauciflora;A;61.7;65;No;0
Calizas;Tcm;I pauciflora;A;61.7;65;No;0
Calizas;Tcm;I pauciflora;A;61.7;65;No;0
Calizas;Thub;I pauciflora;A;11;30;Si;1
Calizas;Thub;I pauciflora;A;11;38;Si;1
Calizas;Thub;I pauciflora;A;11;38;Si;1
Calizas;Thub;I pauciflora;A;11;43;Si;1
Calizas;Thub;I pauciflora;A;11;43;Si;1
Calizas;Thub;I pauciflora;A;11;43;Si;1
Calizas;Thub;I pauciflora;A;11;43;Si;1
Calizas;Thub;I pauciflora;A;11;43;Si;1
Calizas;Thub;I pauciflora;A;11;43;Si;1
Calizas;Thub;I pauciflora;A;11;43;Si;1
Calizas;Thub;I pauciflora;A;11;43;Si;1
Calizas;Thub;I pauciflora;A;11;43;Si;1
Calizas;Thub;I pauciflora;A;11;43;Si;1
Calizas;Thub;I pauciflora;A;11;43;Si;1
Calizas;Thub;I pauciflora;A;11;43;Si;1
Calizas;Thub;I pauciflora;A;11;43;Si;1
Calizas;Thub;I pauciflora;A;11;43;Si;1
Calizas;Thub;I pauciflora;A;11;43;Si;1
Calizas;Thub;I pauciflora;A;11;43;Si;1
Calizas;Thub;I pauciflora;A;11;43;Si;1
Calizas;Thub;I pauciflora;A;11;43;Si;1
Calizas;Thub;I pauciflora;A;11;43;Si;1
Calizas;Thub;I pauciflora;A;11;43;Si;1
Calizas;Thub;I pauciflora;A;11;43;Si;1
Calizas;Thub;I pauciflora;A;11;51;Si;1
Calizas;Thub;I pauciflora;A;11;51;Si;1
Calizas;Thub;I pauciflora;A;11;51;Si;1
Calizas;Thub;I pauciflora;A;11;51;Si;1
Calizas;Thub;I pauciflora;A;11;51;Si;1
Calizas;Thub;I pauciflora;A;11;51;Si;1
Calizas;Thub;I pauciflora;A;95.5;38;Si;1
Calizas;Thub;I pauciflora;A;95.5;38;Si;1
Calizas;Thub;I pauciflora;A;95.5;38;Si;1
Calizas;Thub;I pauciflora;A;95.5;38;Si;1
Calizas;Thub;I pauciflora;A;95.5;38;Si;1
Calizas;Thub;I pauciflora;A;95.5;38;Si;1
Calizas;Thub;I pauciflora;A;95.5;43;Si;1
Calizas;Thub;I pauciflora;A;95.5;51;Si;1
Calizas;Thub;I pauciflora;A;95.5;51;Si;1
Calizas;Thub;I pauciflora;A;95.5;59;Si;1
Calizas;Thub;I pauciflora;A;95.5;59;Si;1
Calizas;Thub;I pauciflora;A;95.5;59;Si;1
Calizas;Thub;I pauciflora;A;95.5;65;No;0
Calizas;Thub;I pauciflora;A;95.5;65;No;0
Calizas;Thub;I pauciflora;A;95.5;65;No;0
Calizas;Thub;I pauciflora;A;95.5;65;No;0
Calizas;Thub;I pauciflora;A;95.5;65;No;0
Calizas;Thub;I pauciflora;A;95.5;65;No;0
Calizas;Thub;I pauciflora;A;95.5;65;No;0
Calizas;Thub;I pauciflora;A;95.5;65;No;0
Calizas;Thub;I pauciflora;A;95.5;65;No;0
Calizas;Thub;I pauciflora;A;95.5;65;No;0
Calizas;Thub;I pauciflora;A;95.5;65;No;0
Calizas;Thub;I pauciflora;A;95.5;65;No;0
Calizas;Thub;I pauciflora;A;95.5;65;No;0
Calizas;Thub;I pauciflora;A;95.5;65;No;0
Calizas;Thub;I pauciflora;A;95.5;65;No;0
Calizas;Thub;I pauciflora;A;95.5;65;No;0
Calizas;Thub;I pauciflora;A;95.5;65;No;0
Calizas;Thub;I pauciflora;A;95.5;65;No;0
Calizas;Tsh;I pauciflora;A;19.3;43;Si;1
Calizas;Tsh;I pauciflora;A;19.3;43;Si;1
Calizas;Tsh;I pauciflora;A;19.3;43;Si;1
Calizas;Tsh;I pauciflora;A;19.3;43;Si;1
Calizas;Tsh;I pauciflora;A;19.3;43;Si;1
Calizas;Tsh;I pauciflora;A;19.3;43;Si;1
Calizas;Tsh;I pauciflora;A;19.3;43;Si;1
Calizas;Tsh;I pauciflora;A;19.3;43;Si;1
Calizas;Tsh;I pauciflora;A;19.3;43;Si;1
Calizas;Tsh;I pauciflora;A;19.3;43;Si;1
Calizas;Tsh;I pauciflora;A;19.3;43;Si;1
Calizas;Tsh;I pauciflora;A;19.3;43;Si;1
Calizas;Tsh;I pauciflora;A;19.3;43;Si;1
Calizas;Tsh;I pauciflora;A;19.3;43;Si;1
Calizas;Tsh;I pauciflora;A;19.3;43;Si;1
Calizas;Tsh;I pauciflora;A;19.3;43;Si;1
Calizas;Tsh;I pauciflora;A;19.3;43;Si;1
Calizas;Tsh;I pauciflora;A;19.3;43;Si;1
Calizas;Tsh;I pauciflora;A;19.3;43;Si;1
Calizas;Tsh;I pauciflora;A;19.3;43;Si;1
Calizas;Tsh;I pauciflora;A;19.3;43;Si;1
Calizas;Tsh;I pauciflora;A;19.3;43;Si;1
Calizas;Tsh;I pauciflora;A;19.3;51;Si;1
Calizas;Tsh;I pauciflora;A;19.3;51;Si;1
Calizas;Tsh;I pauciflora;A;19.3;51;Si;1
Calizas;Tsh;I pauciflora;A;19.3;51;Si;1
Calizas;Tsh;I pauciflora;A;19.3;51;Si;1
Calizas;Tsh;I pauciflora;A;19.3;51;Si;1
Calizas;Tsh;I pauciflora;A;19.3;51;Si;1
Calizas;Tsh;I pauciflora;A;19.3;51;Si;1
Calizas;Tsh;I pauciflora;A;55.6;30;Si;1
Calizas;Tsh;I pauciflora;A;55.6;30;Si;1
Calizas;Tsh;I pauciflora;A;55.6;30;Si;1
Calizas;Tsh;I pauciflora;A;55.6;51;Si;1
Calizas;Tsh;I pauciflora;A;55.6;59;Si;1
Calizas;Tsh;I pauciflora;A;55.6;59;Si;1
Calizas;Tsh;I pauciflora;A;55.6;59;Si;1
Calizas;Tsh;I pauciflora;A;55.6;59;Si;1
Calizas;Tsh;I pauciflora;A;55.6;59;Si;1
Calizas;Tsh;I pauciflora;A;55.6;59;Si;1
Calizas;Tsh;I pauciflora;A;55.6;59;Si;1
Calizas;Tsh;I pauciflora;A;55.6;59;Si;1
Calizas;Tsh;I pauciflora;A;55.6;59;Si;1
Calizas;Tsh;I pauciflora;A;55.6;59;Si;1
Calizas;Tsh;I pauciflora;A;55.6;59;Si;1
Calizas;Tsh;I pauciflora;A;55.6;59;Si;1
Calizas;Tsh;I pauciflora;A;55.6;59;Si;1
Calizas;Tsh;I pauciflora;A;55.6;65;Si;1
Calizas;Tsh;I pauciflora;A;55.6;65;Si;1
Calizas;Tsh;I pauciflora;A;55.6;65;Si;1
Calizas;Tsh;I pauciflora;A;55.6;65;Si;1
Calizas;Tsh;I pauciflora;A;55.6;65;Si;1
Calizas;Tsh;I pauciflora;A;55.6;65;Si;1
Calizas;Tsh;I pauciflora;A;55.6;65;Si;1
Calizas;Tsh;I pauciflora;A;55.6;65;Si;1
Calizas;Tsh;I pauciflora;A;55.6;65;No;0
Calizas;Tsh;I pauciflora;A;55.6;65;No;0
Calizas;Tsh;I pauciflora;A;55.6;65;No;0
Calizas;Tsh;I pauciflora;A;55.6;65;No;0
Calizas;Tsh;I pauciflora;A;55.6;65;No;0
Calizas;Trec;I pauciflora;A;17.6;23;Si;1
Calizas;Trec;I pauciflora;A;17.6;23;Si;1
Calizas;Trec;I pauciflora;A;17.6;38;Si;1
Calizas;Trec;I pauciflora;A;17.6;38;Si;1
Calizas;Trec;I pauciflora;A;17.6;38;Si;1
Calizas;Trec;I pauciflora;A;17.6;38;Si;1
Calizas;Trec;I pauciflora;A;17.6;38;Si;1
Calizas;Trec;I pauciflora;A;17.6;43;Si;1
Calizas;Trec;I pauciflora;A;17.6;43;Si;1
Calizas;Trec;I pauciflora;A;17.6;43;Si;1
Calizas;Trec;I pauciflora;A;17.6;43;Si;1
Calizas;Trec;I pauciflora;A;17.6;43;Si;1
Calizas;Trec;I pauciflora;A;17.6;43;Si;1
Calizas;Trec;I pauciflora;A;17.6;43;Si;1
Calizas;Trec;I pauciflora;A;17.6;43;Si;1
Calizas;Trec;I pauciflora;A;17.6;43;Si;1
Calizas;Trec;I pauciflora;A;17.6;43;Si;1
Calizas;Trec;I pauciflora;A;17.6;43;Si;1
Calizas;Trec;I pauciflora;A;17.6;43;Si;1
Calizas;Trec;I pauciflora;A;17.6;43;Si;1
Calizas;Trec;I pauciflora;A;17.6;43;Si;1
Calizas;Trec;I pauciflora;A;17.6;43;Si;1
Calizas;Trec;I pauciflora;A;17.6;43;Si;1
Calizas;Trec;I pauciflora;A;17.6;51;Si;1
Calizas;Trec;I pauciflora;A;17.6;51;Si;1
Calizas;Trec;I pauciflora;A;17.6;51;Si;1
Calizas;Trec;I pauciflora;A;17.6;51;Si;1
Calizas;Trec;I pauciflora;A;17.6;51;Si;1
Calizas;Trec;I pauciflora;A;17.6;51;Si;1
Calizas;Trec;I pauciflora;A;17.6;51;Si;1
Calizas;Trec;I pauciflora;A;57.4;30;Si;1
Calizas;Trec;I pauciflora;A;57.4;38;Si;1
Calizas;Trec;I pauciflora;A;57.4;43;Si;1
Calizas;Trec;I pauciflora;A;57.4;43;Si;1
Calizas;Trec;I pauciflora;A;57.4;43;Si;1
Calizas;Trec;I pauciflora;A;57.4;43;Si;1
Calizas;Trec;I pauciflora;A;57.4;43;Si;1
Calizas;Trec;I pauciflora;A;57.4;43;Si;1
Calizas;Trec;I pauciflora;A;57.4;43;Si;1
Calizas;Trec;I pauciflora;A;57.4;43;Si;1
Calizas;Trec;I pauciflora;A;57.4;51;Si;1
Calizas;Trec;I pauciflora;A;57.4;51;Si;1
Calizas;Trec;I pauciflora;A;57.4;51;Si;1
Calizas;Trec;I pauciflora;A;57.4;59;Si;1
Calizas;Trec;I pauciflora;A;57.4;59;Si;1
Calizas;Trec;I pauciflora;A;57.4;59;Si;1
Calizas;Trec;I pauciflora;A;57.4;59;Si;1
Calizas;Trec;I pauciflora;A;57.4;59;Si;1
Calizas;Trec;I pauciflora;A;57.4;59;Si;1
Calizas;Trec;I pauciflora;A;57.4;59;Si;1
Calizas;Trec;I pauciflora;A;57.4;59;Si;1
Calizas;Trec;I pauciflora;A;57.4;65;Si;1
Calizas;Trec;I pauciflora;A;57.4;65;Si;1
Calizas;Trec;I pauciflora;A;57.4;65;No;0
Calizas;Trec;I pauciflora;A;57.4;65;No;0
Calizas;Trec;I pauciflora;A;57.4;65;No;0
Calizas;Trec;I pauciflora;A;57.4;65;No;0
Calizas;Trec;I pauciflora;A;57.4;65;No;0
Calizas;Trec;I pauciflora;A;57.4;65;No;0
Calizas;Trec;I pauciflora;A;57.4;65;No;0
Calizas;Tcm;B fagaroides;B;12.5;30;Si;1
Calizas;Tcm;B fagaroides;B;12.5;30;Si;1
Calizas;Tcm;B fagaroides;B;12.5;30;Si;1
Calizas;Tcm;B fagaroides;B;12.5;30;Si;1
Calizas;Tcm;B fagaroides;B;12.5;30;Si;1
Calizas;Tcm;B fagaroides;B;12.5;30;Si;1
Calizas;Tcm;B fagaroides;B;12.5;30;Si;1
Calizas;Tcm;B fagaroides;B;12.5;30;Si;1
Calizas;Tcm;B fagaroides;B;12.5;38;Si;1
Calizas;Tcm;B fagaroides;B;12.5;38;Si;1
Calizas;Tcm;B fagaroides;B;12.5;43;Si;1
Calizas;Tcm;B fagaroides;B;12.5;43;Si;1
Calizas;Tcm;B fagaroides;B;12.5;43;Si;1
Calizas;Tcm;B fagaroides;B;12.5;43;Si;1
Calizas;Tcm;B fagaroides;B;12.5;43;Si;1
Calizas;Tcm;B fagaroides;B;12.5;43;Si;1
Calizas;Tcm;B fagaroides;B;12.5;43;Si;1
Calizas;Tcm;B fagaroides;B;12.5;51;Si;1
Calizas;Tcm;B fagaroides;B;12.5;51;Si;1
Calizas;Tcm;B fagaroides;B;12.5;51;Si;1
Calizas;Tcm;B fagaroides;B;12.5;59;Si;1
Calizas;Tcm;B fagaroides;B;12.5;59;Si;1
Calizas;Tcm;B fagaroides;B;12.5;65;No;0
Calizas;Tcm;B fagaroides;B;12.5;65;No;0
Calizas;Tcm;B fagaroides;B;12.5;65;No;0
Calizas;Tcm;B fagaroides;B;12.5;65;No;0
Calizas;Tcm;B fagaroides;B;12.5;65;No;0
Calizas;Tcm;B fagaroides;B;12.5;65;No;0
Calizas;Tcm;B fagaroides;B;12.5;65;No;0
Calizas;Tcm;B fagaroides;B;12.5;65;No;0
Calizas;Tcm;B fagaroides;B;99.5;30;Si;1
Calizas;Tcm;B fagaroides;B;99.5;30;Si;1
Calizas;Tcm;B fagaroides;B;99.5;38;Si;1
Calizas;Tcm;B fagaroides;B;99.5;38;Si;1
Calizas;Tcm;B fagaroides;B;99.5;38;Si;1
Calizas;Tcm;B fagaroides;B;99.5;38;Si;1
Calizas;Tcm;B fagaroides;B;99.5;38;Si;1
Calizas;Tcm;B fagaroides;B;99.5;43;Si;1
Calizas;Tcm;B fagaroides;B;99.5;43;Si;1
Calizas;Tcm;B fagaroides;B;99.5;43;Si;1
Calizas;Tcm;B fagaroides;B;99.5;43;Si;1
Calizas;Tcm;B fagaroides;B;99.5;43;Si;1
Calizas;Tcm;B fagaroides;B;99.5;43;Si;1
Calizas;Tcm;B fagaroides;B;99.5;43;Si;1
Calizas;Tcm;B fagaroides;B;99.5;43;Si;1
Calizas;Tcm;B fagaroides;B;99.5;43;Si;1
Calizas;Tcm;B fagaroides;B;99.5;43;Si;1
Calizas;Tcm;B fagaroides;B;99.5;43;Si;1
Calizas;Tcm;B fagaroides;B;99.5;43;Si;1
Calizas;Tcm;B fagaroides;B;99.5;51;Si;1
Calizas;Tcm;B fagaroides;B;99.5;51;Si;1
Calizas;Tcm;B fagaroides;B;99.5;51;Si;1
Calizas;Tcm;B fagaroides;B;99.5;65;Si;1
Calizas;Tcm;B fagaroides;B;99.5;65;Si;1
Calizas;Tcm;B fagaroides;B;99.5;65;Si;1
Calizas;Tcm;B fagaroides;B;99.5;65;No;0
Calizas;Tcm;B fagaroides;B;99.5;65;No;0
Calizas;Tcm;B fagaroides;B;99.5;65;No;0
Calizas;Tcm;B fagaroides;B;99.5;65;No;0
Calizas;Tcm;B fagaroides;B;99.5;65;No;0
Calizas;Thub;B fagaroides;B;10.3;30;Si;1
Calizas;Thub;B fagaroides;B;10.3;30;Si;1
Calizas;Thub;B fagaroides;B;10.3;30;Si;1
Calizas;Thub;B fagaroides;B;10.3;30;Si;1
Calizas;Thub;B fagaroides;B;10.3;30;Si;1
Calizas;Thub;B fagaroides;B;10.3;30;Si;1
Calizas;Thub;B fagaroides;B;10.3;30;Si;1
Calizas;Thub;B fagaroides;B;10.3;43;Si;1
Calizas;Thub;B fagaroides;B;10.3;43;Si;1
Calizas;Thub;B fagaroides;B;10.3;43;Si;1
Calizas;Thub;B fagaroides;B;10.3;43;Si;1
Calizas;Thub;B fagaroides;B;10.3;43;Si;1
Calizas;Thub;B fagaroides;B;10.3;43;Si;1
Calizas;Thub;B fagaroides;B;10.3;43;Si;1
Calizas;Thub;B fagaroides;B;10.3;43;Si;1
Calizas;Thub;B fagaroides;B;10.3;43;Si;1
Calizas;Thub;B fagaroides;B;10.3;43;Si;1
Calizas;Thub;B fagaroides;B;10.3;43;Si;1
Calizas;Thub;B fagaroides;B;10.3;43;Si;1
Calizas;Thub;B fagaroides;B;10.3;43;Si;1
Calizas;Thub;B fagaroides;B;10.3;43;Si;1
Calizas;Thub;B fagaroides;B;10.3;51;Si;1
Calizas;Thub;B fagaroides;B;10.3;51;Si;1
Calizas;Thub;B fagaroides;B;10.3;51;Si;1
Calizas;Thub;B fagaroides;B;10.3;65;No;0
Calizas;Thub;B fagaroides;B;10.3;65;No;0
Calizas;Thub;B fagaroides;B;10.3;65;No;0
Calizas;Thub;B fagaroides;B;10.3;65;No;0
Calizas;Thub;B fagaroides;B;10.3;65;No;0
Calizas;Thub;B fagaroides;B;10.3;65;No;0
Calizas;Thub;B fagaroides;B;112.9;30;Si;1
Calizas;Thub;B fagaroides;B;112.9;30;Si;1
Calizas;Thub;B fagaroides;B;112.9;30;Si;1
Calizas;Thub;B fagaroides;B;112.9;30;Si;1
Calizas;Thub;B fagaroides;B;112.9;30;Si;1
Calizas;Thub;B fagaroides;B;112.9;30;Si;1
Calizas;Thub;B fagaroides;B;112.9;38;Si;1
Calizas;Thub;B fagaroides;B;112.9;38;Si;1
Calizas;Thub;B fagaroides;B;112.9;38;Si;1
Calizas;Thub;B fagaroides;B;112.9;38;Si;1
Calizas;Thub;B fagaroides;B;112.9;38;Si;1
Calizas;Thub;B fagaroides;B;112.9;38;Si;1
Calizas;Thub;B fagaroides;B;112.9;38;Si;1
Calizas;Thub;B fagaroides;B;112.9;38;Si;1
Calizas;Thub;B fagaroides;B;112.9;43;Si;1
Calizas;Thub;B fagaroides;B;112.9;43;Si;1
Calizas;Thub;B fagaroides;B;112.9;43;Si;1
Calizas;Thub;B fagaroides;B;112.9;59;Si;1
Calizas;Thub;B fagaroides;B;112.9;59;Si;1
Calizas;Thub;B fagaroides;B;112.9;59;Si;1
Calizas;Thub;B fagaroides;B;112.9;59;Si;1
Calizas;Thub;B fagaroides;B;112.9;59;Si;1
Calizas;Thub;B fagaroides;B;112.9;59;Si;1
Calizas;Thub;B fagaroides;B;112.9;59;Si;1
Calizas;Thub;B fagaroides;B;112.9;59;Si;1
Calizas;Thub;B fagaroides;B;112.9;65;No;0
Calizas;Thub;B fagaroides;B;112.9;65;No;0
Calizas;Thub;B fagaroides;B;112.9;65;No;0
Calizas;Thub;B fagaroides;B;112.9;65;No;0
Calizas;Thub;B fagaroides;B;112.9;65;No;0
Calizas;Tsh;B fagaroides;B;6.8;30;Si;1
Calizas;Tsh;B fagaroides;B;6.8;30;Si;1
Calizas;Tsh;B fagaroides;B;6.8;30;Si;1
Calizas;Tsh;B fagaroides;B;6.8;30;Si;1
Calizas;Tsh;B fagaroides;B;6.8;30;Si;1
Calizas;Tsh;B fagaroides;B;6.8;43;Si;1
Calizas;Tsh;B fagaroides;B;6.8;43;Si;1
Calizas;Tsh;B fagaroides;B;6.8;43;Si;1
Calizas;Tsh;B fagaroides;B;6.8;43;Si;1
Calizas;Tsh;B fagaroides;B;6.8;43;Si;1
Calizas;Tsh;B fagaroides;B;6.8;43;Si;1
Calizas;Tsh;B fagaroides;B;6.8;43;Si;1
Calizas;Tsh;B fagaroides;B;6.8;43;Si;1
Calizas;Tsh;B fagaroides;B;6.8;43;Si;1
Calizas;Tsh;B fagaroides;B;6.8;43;Si;1
Calizas;Tsh;B fagaroides;B;6.8;43;Si;1
Calizas;Tsh;B fagaroides;B;6.8;43;Si;1
Calizas;Tsh;B fagaroides;B;6.8;43;Si;1
Calizas;Tsh;B fagaroides;B;6.8;43;Si;1
Calizas;Tsh;B fagaroides;B;6.8;43;Si;1
Calizas;Tsh;B fagaroides;B;6.8;59;Si;1
Calizas;Tsh;B fagaroides;B;6.8;65;Si;1
Calizas;Tsh;B fagaroides;B;6.8;65;Si;1
Calizas;Tsh;B fagaroides;B;6.8;65;No;0
Calizas;Tsh;B fagaroides;B;6.8;65;No;0
Calizas;Tsh;B fagaroides;B;6.8;65;No;0
Calizas;Tsh;B fagaroides;B;6.8;65;No;0
Calizas;Tsh;B fagaroides;B;6.8;65;No;0
Calizas;Tsh;B fagaroides;B;6.8;65;No;0
Calizas;Tsh;B fagaroides;B;6.8;65;No;0
Calizas;Tsh;B fagaroides;B;108.2;30;Si;1
Calizas;Tsh;B fagaroides;B;108.2;30;Si;1
Calizas;Tsh;B fagaroides;B;108.2;30;Si;1
Calizas;Tsh;B fagaroides;B;108.2;30;Si;1
Calizas;Tsh;B fagaroides;B;108.2;30;Si;1
Calizas;Tsh;B fagaroides;B;108.2;30;Si;1
Calizas;Tsh;B fagaroides;B;108.2;30;Si;1
Calizas;Tsh;B fagaroides;B;108.2;30;Si;1
Calizas;Tsh;B fagaroides;B;108.2;30;Si;1
Calizas;Tsh;B fagaroides;B;108.2;38;Si;1
Calizas;Tsh;B fagaroides;B;108.2;43;Si;1
Calizas;Tsh;B fagaroides;B;108.2;43;Si;1
Calizas;Tsh;B fagaroides;B;108.2;43;Si;1
Calizas;Tsh;B fagaroides;B;108.2;51;Si;1
Calizas;Tsh;B fagaroides;B;108.2;51;Si;1
Calizas;Tsh;B fagaroides;B;108.2;59;Si;1
Calizas;Tsh;B fagaroides;B;108.2;59;Si;1
Calizas;Tsh;B fagaroides;B;108.2;59;Si;1
Calizas;Tsh;B fagaroides;B;108.2;59;Si;1
Calizas;Tsh;B fagaroides;B;108.2;59;Si;1
Calizas;Tsh;B fagaroides;B;108.2;59;Si;1
Calizas;Tsh;B fagaroides;B;108.2;65;Si;1
Calizas;Tsh;B fagaroides;B;108.2;65;Si;1
Calizas;Tsh;B fagaroides;B;108.2;65;Si;1
Calizas;Tsh;B fagaroides;B;108.2;65;Si;1
Calizas;Tsh;B fagaroides;B;108.2;65;Si;1
Calizas;Tsh;B fagaroides;B;108.2;65;No;0
Calizas;Tsh;B fagaroides;B;108.2;65;No;0
Calizas;Tsh;B fagaroides;B;108.2;65;No;0
Calizas;Tsh;B fagaroides;B;108.2;65;No;0
Calizas;Trec;B fagaroides;B;7.7;30;Si;1
Calizas;Trec;B fagaroides;B;7.7;30;Si;1
Calizas;Trec;B fagaroides;B;7.7;30;Si;1
Calizas;Trec;B fagaroides;B;7.7;30;Si;1
Calizas;Trec;B fagaroides;B;7.7;30;Si;1
Calizas;Trec;B fagaroides;B;7.7;30;Si;1
Calizas;Trec;B fagaroides;B;7.7;30;Si;1
Calizas;Trec;B fagaroides;B;7.7;30;Si;1
Calizas;Trec;B fagaroides;B;7.7;30;Si;1
Calizas;Trec;B fagaroides;B;7.7;43;Si;1
Calizas;Trec;B fagaroides;B;7.7;43;Si;1
Calizas;Trec;B fagaroides;B;7.7;43;Si;1
Calizas;Trec;B fagaroides;B;7.7;43;Si;1
Calizas;Trec;B fagaroides;B;7.7;43;Si;1
Calizas;Trec;B fagaroides;B;7.7;43;Si;1
Calizas;Trec;B fagaroides;B;7.7;43;Si;1
Calizas;Trec;B fagaroides;B;7.7;43;Si;1
Calizas;Trec;B fagaroides;B;7.7;43;Si;1
Calizas;Trec;B fagaroides;B;7.7;51;Si;1
Calizas;Trec;B fagaroides;B;7.7;51;Si;1
Calizas;Trec;B fagaroides;B;7.7;51;Si;1
Calizas;Trec;B fagaroides;B;7.7;65;No;0
Calizas;Trec;B fagaroides;B;7.7;65;No;0
Calizas;Trec;B fagaroides;B;7.7;65;No;0
Calizas;Trec;B fagaroides;B;7.7;65;No;0
Calizas;Trec;B fagaroides;B;7.7;65;No;0
Calizas;Trec;B fagaroides;B;7.7;65;No;0
Calizas;Trec;B fagaroides;B;7.7;65;No;0
Calizas;Trec;B fagaroides;B;7.7;65;No;0
Calizas;Trec;B fagaroides;B;7.7;65;No;0
Calizas;Trec;B fagaroides;B;101.5;30;Si;1
Calizas;Trec;B fagaroides;B;101.5;30;Si;1
Calizas;Trec;B fagaroides;B;101.5;30;Si;1
Calizas;Trec;B fagaroides;B;101.5;30;Si;1
Calizas;Trec;B fagaroides;B;101.5;38;Si;1
Calizas;Trec;B fagaroides;B;101.5;38;Si;1
Calizas;Trec;B fagaroides;B;101.5;38;Si;1
Calizas;Trec;B fagaroides;B;101.5;38;Si;1
Calizas;Trec;B fagaroides;B;101.5;38;Si;1
Calizas;Trec;B fagaroides;B;101.5;38;Si;1
Calizas;Trec;B fagaroides;B;101.5;38;Si;1
Calizas;Trec;B fagaroides;B;101.5;38;Si;1
Calizas;Trec;B fagaroides;B;101.5;38;Si;1
Calizas;Trec;B fagaroides;B;101.5;38;Si;1
Calizas;Trec;B fagaroides;B;101.5;38;Si;1
Calizas;Trec;B fagaroides;B;101.5;43;Si;1
Calizas;Trec;B fagaroides;B;101.5;43;Si;1
Calizas;Trec;B fagaroides;B;101.5;59;Si;1
Calizas;Trec;B fagaroides;B;101.5;59;Si;1
Calizas;Trec;B fagaroides;B;101.5;59;Si;1
Calizas;Trec;B fagaroides;B;101.5;65;Si;1
Calizas;Trec;B fagaroides;B;101.5;65;Si;1
Calizas;Trec;B fagaroides;B;101.5;65;No;0
Calizas;Trec;B fagaroides;B;101.5;65;No;0
Calizas;Trec;B fagaroides;B;101.5;65;No;0
Calizas;Trec;B fagaroides;B;101.5;65;No;0
Calizas;Trec;B fagaroides;B;101.5;65;No;0
Calizas;Trec;B fagaroides;B;101.5;65;No;0
Calizas;Trec;B fagaroides;B;101.5;65;No;0
Calizas;Trec;B fagaroides;B;101.5;65;No;0
Calizas;Tcm;B fagaroides;C;17.7;30;Si;1
Calizas;Tcm;B fagaroides;C;17.7;43;Si;1
Calizas;Tcm;B fagaroides;C;17.7;43;Si;1
Calizas;Tcm;B fagaroides;C;17.7;43;Si;1
Calizas;Tcm;B fagaroides;C;17.7;43;Si;1
Calizas;Tcm;B fagaroides;C;17.7;43;Si;1
Calizas;Tcm;B fagaroides;C;17.7;43;Si;1
Calizas;Tcm;B fagaroides;C;17.7;43;Si;1
Calizas;Tcm;B fagaroides;C;17.7;43;Si;1
Calizas;Tcm;B fagaroides;C;17.7;43;Si;1
Calizas;Tcm;B fagaroides;C;17.7;43;Si;1
Calizas;Tcm;B fagaroides;C;17.7;43;Si;1
Calizas;Tcm;B fagaroides;C;17.7;43;Si;1
Calizas;Tcm;B fagaroides;C;17.7;43;Si;1
Calizas;Tcm;B fagaroides;C;17.7;43;Si;1
Calizas;Tcm;B fagaroides;C;17.7;43;Si;1
Calizas;Tcm;B fagaroides;C;17.7;43;Si;1
Calizas;Tcm;B fagaroides;C;17.7;43;Si;1
Calizas;Tcm;B fagaroides;C;17.7;43;Si;1
Calizas;Tcm;B fagaroides;C;17.7;43;Si;1
Calizas;Tcm;B fagaroides;C;17.7;43;Si;1
Calizas;Tcm;B fagaroides;C;17.7;43;Si;1
Calizas;Tcm;B fagaroides;C;17.7;43;Si;1
Calizas;Tcm;B fagaroides;C;17.7;43;Si;1
Calizas;Tcm;B fagaroides;C;17.7;43;Si;1
Calizas;Tcm;B fagaroides;C;17.7;51;Si;1
Calizas;Tcm;B fagaroides;C;17.7;59;Si;1
Calizas;Tcm;B fagaroides;C;17.7;59;Si;1
Calizas;Tcm;B fagaroides;C;17.7;65;No;0
Calizas;Tcm;B fagaroides;C;17.7;65;No;0
Calizas;Tcm;B fagaroides;C;77.8;30;Si;1
Calizas;Tcm;B fagaroides;C;77.8;30;Si;1
Calizas;Tcm;B fagaroides;C;77.8;30;Si;1
Calizas;Tcm;B fagaroides;C;77.8;30;Si;1
Calizas;Tcm;B fagaroides;C;77.8;30;Si;1
Calizas;Tcm;B fagaroides;C;77.8;30;Si;1
Calizas;Tcm;B fagaroides;C;77.8;30;Si;1
Calizas;Tcm;B fagaroides;C;77.8;30;Si;1
Calizas;Tcm;B fagaroides;C;77.8;30;Si;1
Calizas;Tcm;B fagaroides;C;77.8;30;Si;1
Calizas;Tcm;B fagaroides;C;77.8;30;Si;1
Calizas;Tcm;B fagaroides;C;77.8;30;Si;1
Calizas;Tcm;B fagaroides;C;77.8;30;Si;1
Calizas;Tcm;B fagaroides;C;77.8;30;Si;1
Calizas;Tcm;B fagaroides;C;77.8;30;Si;1
Calizas;Tcm;B fagaroides;C;77.8;30;Si;1
Calizas;Tcm;B fagaroides;C;77.8;30;Si;1
Calizas;Tcm;B fagaroides;C;77.8;30;Si;1
Calizas;Tcm;B fagaroides;C;77.8;51;Si;1
Calizas;Tcm;B fagaroides;C;77.8;51;Si;1
Calizas;Tcm;B fagaroides;C;77.8;59;Si;1
Calizas;Tcm;B fagaroides;C;77.8;59;Si;1
Calizas;Tcm;B fagaroides;C;77.8;59;Si;1
Calizas;Tcm;B fagaroides;C;77.8;59;Si;1
Calizas;Tcm;B fagaroides;C;77.8;59;Si;1
Calizas;Tcm;B fagaroides;C;77.8;59;Si;1
Calizas;Tcm;B fagaroides;C;77.8;59;Si;1
Calizas;Tcm;B fagaroides;C;77.8;59;Si;1
Calizas;Tcm;B fagaroides;C;77.8;59;Si;1
Calizas;Tcm;B fagaroides;C;77.8;59;Si;1
Calizas;Thub;B fagaroides;C;7.4;30;Si;1
Calizas;Thub;B fagaroides;C;7.4;30;Si;1
Calizas;Thub;B fagaroides;C;7.4;30;Si;1
Calizas;Thub;B fagaroides;C;7.4;30;Si;1
Calizas;Thub;B fagaroides;C;7.4;30;Si;1
Calizas;Thub;B fagaroides;C;7.4;30;Si;1
Calizas;Thub;B fagaroides;C;7.4;38;Si;1
Calizas;Thub;B fagaroides;C;7.4;38;Si;1
Calizas;Thub;B fagaroides;C;7.4;38;Si;1
Calizas;Thub;B fagaroides;C;7.4;43;Si;1
Calizas;Thub;B fagaroides;C;7.4;43;Si;1
Calizas;Thub;B fagaroides;C;7.4;43;Si;1
Calizas;Thub;B fagaroides;C;7.4;43;Si;1
Calizas;Thub;B fagaroides;C;7.4;43;Si;1
Calizas;Thub;B fagaroides;C;7.4;43;Si;1
Calizas;Thub;B fagaroides;C;7.4;43;Si;1
Calizas;Thub;B fagaroides;C;7.4;43;Si;1
Calizas;Thub;B fagaroides;C;7.4;43;Si;1
Calizas;Thub;B fagaroides;C;7.4;51;Si;1
Calizas;Thub;B fagaroides;C;7.4;51;Si;1
Calizas;Thub;B fagaroides;C;7.4;51;Si;1
Calizas;Thub;B fagaroides;C;7.4;51;Si;1
Calizas;Thub;B fagaroides;C;7.4;51;Si;1
Calizas;Thub;B fagaroides;C;7.4;51;Si;1
Calizas;Thub;B fagaroides;C;7.4;51;Si;1
Calizas;Thub;B fagaroides;C;7.4;51;Si;1
Calizas;Thub;B fagaroides;C;7.4;51;Si;1
Calizas;Thub;B fagaroides;C;7.4;59;Si;1
Calizas;Thub;B fagaroides;C;7.4;59;Si;1
Calizas;Thub;B fagaroides;C;7.4;65;No;0
Calizas;Thub;B fagaroides;C;56.5;30;Si;1
Calizas;Thub;B fagaroides;C;56.5;30;Si;1
Calizas;Thub;B fagaroides;C;56.5;30;Si;1
Calizas;Thub;B fagaroides;C;56.5;38;Si;1
Calizas;Thub;B fagaroides;C;56.5;38;Si;1
Calizas;Thub;B fagaroides;C;56.5;38;Si;1
Calizas;Thub;B fagaroides;C;56.5;38;Si;1
Calizas;Thub;B fagaroides;C;56.5;38;Si;1
Calizas;Thub;B fagaroides;C;56.5;38;Si;1
Calizas;Thub;B fagaroides;C;56.5;38;Si;1
Calizas;Thub;B fagaroides;C;56.5;38;Si;1
Calizas;Thub;B fagaroides;C;56.5;38;Si;1
Calizas;Thub;B fagaroides;C;56.5;38;Si;1
Calizas;Thub;B fagaroides;C;56.5;38;Si;1
Calizas;Thub;B fagaroides;C;56.5;38;Si;1
Calizas;Thub;B fagaroides;C;56.5;38;Si;1
Calizas;Thub;B fagaroides;C;56.5;38;Si;1
Calizas;Thub;B fagaroides;C;56.5;38;Si;1
Calizas;Thub;B fagaroides;C;56.5;59;Si;1
Calizas;Thub;B fagaroides;C;56.5;65;Si;1
Calizas;Thub;B fagaroides;C;56.5;65;Si;1
Calizas;Thub;B fagaroides;C;56.5;65;Si;1
Calizas;Thub;B fagaroides;C;56.5;65;Si;1
Calizas;Thub;B fagaroides;C;56.5;65;Si;1
Calizas;Thub;B fagaroides;C;56.5;65;Si;1
Calizas;Thub;B fagaroides;C;56.5;65;Si;1
Calizas;Thub;B fagaroides;C;56.5;65;No;0
Calizas;Thub;B fagaroides;C;56.5;65;No;0
Calizas;Thub;B fagaroides;C;56.5;65;No;0
Calizas;Thub;B fagaroides;C;56.5;65;No;0
Calizas;Tsh;B fagaroides;C;11.6;30;Si;1
Calizas;Tsh;B fagaroides;C;11.6;30;Si;1
Calizas;Tsh;B fagaroides;C;11.6;30;Si;1
Calizas;Tsh;B fagaroides;C;11.6;30;Si;1
Calizas;Tsh;B fagaroides;C;11.6;30;Si;1
Calizas;Tsh;B fagaroides;C;11.6;30;Si;1
Calizas;Tsh;B fagaroides;C;11.6;30;Si;1
Calizas;Tsh;B fagaroides;C;11.6;30;Si;1
Calizas;Tsh;B fagaroides;C;11.6;38;Si;1
Calizas;Tsh;B fagaroides;C;11.6;38;Si;1
Calizas;Tsh;B fagaroides;C;11.6;38;Si;1
Calizas;Tsh;B fagaroides;C;11.6;38;Si;1
Calizas;Tsh;B fagaroides;C;11.6;38;Si;1
Calizas;Tsh;B fagaroides;C;11.6;38;Si;1
Calizas;Tsh;B fagaroides;C;11.6;38;Si;1
Calizas;Tsh;B fagaroides;C;11.6;51;Si;1
Calizas;Tsh;B fagaroides;C;11.6;51;Si;1
Calizas;Tsh;B fagaroides;C;11.6;51;Si;1
Calizas;Tsh;B fagaroides;C;11.6;51;Si;1
Calizas;Tsh;B fagaroides;C;11.6;51;Si;1
Calizas;Tsh;B fagaroides;C;11.6;59;Si;1
Calizas;Tsh;B fagaroides;C;11.6;65;No;0
Calizas;Tsh;B fagaroides;C;11.6;65;No;0
Calizas;Tsh;B fagaroides;C;11.6;65;No;0
Calizas;Tsh;B fagaroides;C;11.6;65;No;0
Calizas;Tsh;B fagaroides;C;11.6;65;No;0
Calizas;Tsh;B fagaroides;C;11.6;65;No;0
Calizas;Tsh;B fagaroides;C;11.6;65;No;0
Calizas;Tsh;B fagaroides;C;11.6;65;No;0
Calizas;Tsh;B fagaroides;C;11.6;65;No;0
Calizas;Tsh;B fagaroides;C;72;30;Si;1
Calizas;Tsh;B fagaroides;C;72;30;Si;1
Calizas;Tsh;B fagaroides;C;72;30;Si;1
Calizas;Tsh;B fagaroides;C;72;30;Si;1
Calizas;Tsh;B fagaroides;C;72;30;Si;1
Calizas;Tsh;B fagaroides;C;72;30;Si;1
Calizas;Tsh;B fagaroides;C;72;30;Si;1
Calizas;Tsh;B fagaroides;C;72;30;Si;1
Calizas;Tsh;B fagaroides;C;72;30;Si;1
Calizas;Tsh;B fagaroides;C;72;30;Si;1
Calizas;Tsh;B fagaroides;C;72;38;Si;1
Calizas;Tsh;B fagaroides;C;72;38;Si;1
Calizas;Tsh;B fagaroides;C;72;38;Si;1
Calizas;Tsh;B fagaroides;C;72;38;Si;1
Calizas;Tsh;B fagaroides;C;72;38;Si;1
Calizas;Tsh;B fagaroides;C;72;51;Si;1
Calizas;Tsh;B fagaroides;C;72;51;Si;1
Calizas;Tsh;B fagaroides;C;72;51;Si;1
Calizas;Tsh;B fagaroides;C;72;59;Si;1
Calizas;Tsh;B fagaroides;C;72;59;Si;1
Calizas;Tsh;B fagaroides;C;72;59;Si;1
Calizas;Tsh;B fagaroides;C;72;59;Si;1
Calizas;Tsh;B fagaroides;C;72;59;Si;1
Calizas;Tsh;B fagaroides;C;72;59;Si;1
Calizas;Tsh;B fagaroides;C;72;59;Si;1
Calizas;Tsh;B fagaroides;C;72;65;Si;1
Calizas;Tsh;B fagaroides;C;72;65;Si;1
Calizas;Tsh;B fagaroides;C;72;65;No;0
Calizas;Tsh;B fagaroides;C;72;65;No;0
Calizas;Tsh;B fagaroides;C;72;65;No;0
Calizas;Trec;B fagaroides;C;14.6;30;Si;1
Calizas;Trec;B fagaroides;C;14.6;30;Si;1
Calizas;Trec;B fagaroides;C;14.6;30;Si;1
Calizas;Trec;B fagaroides;C;14.6;30;Si;1
Calizas;Trec;B fagaroides;C;14.6;30;Si;1
Calizas;Trec;B fagaroides;C;14.6;30;Si;1
Calizas;Trec;B fagaroides;C;14.6;30;Si;1
Calizas;Trec;B fagaroides;C;14.6;30;Si;1
Calizas;Trec;B fagaroides;C;14.6;30;Si;1
Calizas;Trec;B fagaroides;C;14.6;30;Si;1
Calizas;Trec;B fagaroides;C;14.6;30;Si;1
Calizas;Trec;B fagaroides;C;14.6;38;Si;1
Calizas;Trec;B fagaroides;C;14.6;38;Si;1
Calizas;Trec;B fagaroides;C;14.6;38;Si;1
Calizas;Trec;B fagaroides;C;14.6;43;Si;1
Calizas;Trec;B fagaroides;C;14.6;43;Si;1
Calizas;Trec;B fagaroides;C;14.6;43;Si;1
Calizas;Trec;B fagaroides;C;14.6;43;Si;1
Calizas;Trec;B fagaroides;C;14.6;59;Si;1
Calizas;Trec;B fagaroides;C;14.6;59;Si;1
Calizas;Trec;B fagaroides;C;14.6;65;Si;1
Calizas;Trec;B fagaroides;C;14.6;65;Si;1
Calizas;Trec;B fagaroides;C;14.6;65;No;0
Calizas;Trec;B fagaroides;C;14.6;65;No;0
Calizas;Trec;B fagaroides;C;14.6;65;No;0
Calizas;Trec;B fagaroides;C;14.6;65;No;0
Calizas;Trec;B fagaroides;C;14.6;65;No;0
Calizas;Trec;B fagaroides;C;14.6;65;No;0
Calizas;Trec;B fagaroides;C;14.6;65;No;0
Calizas;Trec;B fagaroides;C;14.6;65;No;0
Calizas;Trec;B fagaroides;C;62.2;30;Si;1
Calizas;Trec;B fagaroides;C;62.2;30;Si;1
Calizas;Trec;B fagaroides;C;62.2;30;Si;1
Calizas;Trec;B fagaroides;C;62.2;30;Si;1
Calizas;Trec;B fagaroides;C;62.2;30;Si;1
Calizas;Trec;B fagaroides;C;62.2;30;Si;1
Calizas;Trec;B fagaroides;C;62.2;30;Si;1
Calizas;Trec;B fagaroides;C;62.2;30;Si;1
Calizas;Trec;B fagaroides;C;62.2;30;Si;1
Calizas;Trec;B fagaroides;C;62.2;38;Si;1
Calizas;Trec;B fagaroides;C;62.2;43;Si;1
Calizas;Trec;B fagaroides;C;62.2;43;Si;1
Calizas;Trec;B fagaroides;C;62.2;43;Si;1
Calizas;Trec;B fagaroides;C;62.2;51;Si;1
Calizas;Trec;B fagaroides;C;62.2;51;Si;1
Calizas;Trec;B fagaroides;C;62.2;51;Si;1
Calizas;Trec;B fagaroides;C;62.2;51;Si;1
Calizas;Trec;B fagaroides;C;62.2;59;Si;1
Calizas;Trec;B fagaroides;C;62.2;59;Si;1
Calizas;Trec;B fagaroides;C;62.2;59;Si;1
Calizas;Trec;B fagaroides;C;62.2;59;Si;1
Calizas;Trec;B fagaroides;C;62.2;59;Si;1
Calizas;Trec;B fagaroides;C;62.2;59;Si;1
Calizas;Trec;B fagaroides;C;62.2;59;Si;1
Calizas;Trec;B fagaroides;C;62.2;59;Si;1
Calizas;Trec;B fagaroides;C;62.2;59;Si;1
Calizas;Trec;B fagaroides;C;62.2;59;Si;1
Calizas;Trec;B fagaroides;C;62.2;65;No;0
Calizas;Trec;B fagaroides;C;62.2;65;No;0
Calizas;Trec;B fagaroides;C;62.2;65;No;0
Calizas;Tcm;I pauciflora;B;10.5;51;Si;1
Calizas;Tcm;I pauciflora;B;10.5;51;Si;1
Calizas;Tcm;I pauciflora;B;10.5;51;Si;1
Calizas;Tcm;I pauciflora;B;10.5;51;Si;1
Calizas;Tcm;I pauciflora;B;10.5;51;Si;1
Calizas;Tcm;I pauciflora;B;10.5;51;Si;1
Calizas;Tcm;I pauciflora;B;10.5;51;Si;1
Calizas;Tcm;I pauciflora;B;10.5;51;Si;1
Calizas;Tcm;I pauciflora;B;10.5;59;Si;1
Calizas;Tcm;I pauciflora;B;10.5;59;Si;1
Calizas;Tcm;I pauciflora;B;10.5;59;Si;1
Calizas;Tcm;I pauciflora;B;10.5;59;Si;1
Calizas;Tcm;I pauciflora;B;10.5;65;Si;1
Calizas;Tcm;I pauciflora;B;10.5;65;Si;1
Calizas;Tcm;I pauciflora;B;10.5;65;Si;1
Calizas;Tcm;I pauciflora;B;10.5;65;No;0
Calizas;Tcm;I pauciflora;B;10.5;65;No;0
Calizas;Tcm;I pauciflora;B;10.5;65;No;0
Calizas;Tcm;I pauciflora;B;10.5;65;No;0
Calizas;Tcm;I pauciflora;B;10.5;65;No;0
Calizas;Tcm;I pauciflora;B;10.5;65;No;0
Calizas;Tcm;I pauciflora;B;10.5;65;No;0
Calizas;Tcm;I pauciflora;B;10.5;65;No;0
Calizas;Tcm;I pauciflora;B;10.5;65;No;0
Calizas;Tcm;I pauciflora;B;10.5;65;No;0
Calizas;Tcm;I pauciflora;B;10.5;65;No;0
Calizas;Tcm;I pauciflora;B;10.5;65;No;0
Calizas;Tcm;I pauciflora;B;10.5;65;No;0
Calizas;Tcm;I pauciflora;B;10.5;65;No;0
Calizas;Tcm;I pauciflora;B;10.5;65;No;0
Calizas;Tcm;I pauciflora;B;50.2;51;Si;1
Calizas;Tcm;I pauciflora;B;50.2;51;Si;1
Calizas;Tcm;I pauciflora;B;50.2;59;Si;1
Calizas;Tcm;I pauciflora;B;50.2;59;Si;1
Calizas;Tcm;I pauciflora;B;50.2;59;Si;1
Calizas;Tcm;I pauciflora;B;50.2;65;Si;1
Calizas;Tcm;I pauciflora;B;50.2;65;Si;1
Calizas;Tcm;I pauciflora;B;50.2;65;Si;1
Calizas;Tcm;I pauciflora;B;50.2;65;Si;1
Calizas;Tcm;I pauciflora;B;50.2;65;Si;1
Calizas;Tcm;I pauciflora;B;50.2;65;Si;1
Calizas;Tcm;I pauciflora;B;50.2;65;Si;1
Calizas;Tcm;I pauciflora;B;50.2;65;Si;1
Calizas;Tcm;I pauciflora;B;50.2;65;Si;1
Calizas;Tcm;I pauciflora;B;50.2;65;Si;1
Calizas;Tcm;I pauciflora;B;50.2;65;Si;1
Calizas;Tcm;I pauciflora;B;50.2;65;Si;1
Calizas;Tcm;I pauciflora;B;50.2;65;Si;1
Calizas;Tcm;I pauciflora;B;50.2;65;Si;1
Calizas;Tcm;I pauciflora;B;50.2;65;Si;1
Calizas;Tcm;I pauciflora;B;50.2;65;Si;1
Calizas;Tcm;I pauciflora;B;50.2;65;Si;1
Calizas;Tcm;I pauciflora;B;50.2;65;Si;1
Calizas;Tcm;I pauciflora;B;50.2;65;Si;1
Calizas;Tcm;I pauciflora;B;50.2;65;Si;1
Calizas;Tcm;I pauciflora;B;50.2;65;Si;1
Calizas;Tcm;I pauciflora;B;50.2;65;Si;1
Calizas;Tcm;I pauciflora;B;50.2;65;Si;1
Calizas;Tcm;I pauciflora;B;50.2;65;Si;1
Calizas;Tcm;I pauciflora;B;50.2;65;No;0
Calizas;Thub;I pauciflora;B;13.5;43;Si;1
Calizas;Thub;I pauciflora;B;13.5;51;Si;1
Calizas;Thub;I pauciflora;B;13.5;51;Si;1
Calizas;Thub;I pauciflora;B;13.5;51;Si;1
Calizas;Thub;I pauciflora;B;13.5;51;Si;1
Calizas;Thub;I pauciflora;B;13.5;51;Si;1
Calizas;Thub;I pauciflora;B;13.5;51;Si;1
Calizas;Thub;I pauciflora;B;13.5;51;Si;1
Calizas;Thub;I pauciflora;B;13.5;51;Si;1
Calizas;Thub;I pauciflora;B;13.5;51;Si;1
Calizas;Thub;I pauciflora;B;13.5;51;Si;1
Calizas;Thub;I pauciflora;B;13.5;51;Si;1
Calizas;Thub;I pauciflora;B;13.5;51;Si;1
Calizas;Thub;I pauciflora;B;13.5;59;Si;1
Calizas;Thub;I pauciflora;B;13.5;59;Si;1
Calizas;Thub;I pauciflora;B;13.5;59;Si;1
Calizas;Thub;I pauciflora;B;13.5;59;Si;1
Calizas;Thub;I pauciflora;B;13.5;59;Si;1
Calizas;Thub;I pauciflora;B;13.5;59;Si;1
Calizas;Thub;I pauciflora;B;13.5;59;Si;1
Calizas;Thub;I pauciflora;B;13.5;59;Si;1
Calizas;Thub;I pauciflora;B;13.5;59;Si;1
Calizas;Thub;I pauciflora;B;13.5;65;No;0
Calizas;Thub;I pauciflora;B;13.5;65;No;0
Calizas;Thub;I pauciflora;B;13.5;65;No;0
Calizas;Thub;I pauciflora;B;13.5;65;No;0
Calizas;Thub;I pauciflora;B;13.5;65;No;0
Calizas;Thub;I pauciflora;B;13.5;65;No;0
Calizas;Thub;I pauciflora;B;13.5;65;No;0
Calizas;Thub;I pauciflora;B;13.5;65;No;0
Calizas;Thub;I pauciflora;B;46.2;51;Si;1
Calizas;Thub;I pauciflora;B;46.2;51;Si;1
Calizas;Thub;I pauciflora;B;46.2;59;Si;1
Calizas;Thub;I pauciflora;B;46.2;59;Si;1
Calizas;Thub;I pauciflora;B;46.2;59;Si;1
Calizas;Thub;I pauciflora;B;46.2;59;Si;1
Calizas;Thub;I pauciflora;B;46.2;59;Si;1
Calizas;Thub;I pauciflora;B;46.2;59;Si;1
Calizas;Thub;I pauciflora;B;46.2;59;Si;1
Calizas;Thub;I pauciflora;B;46.2;59;Si;1
Calizas;Thub;I pauciflora;B;46.2;65;Si;1
Calizas;Thub;I pauciflora;B;46.2;65;Si;1
Calizas;Thub;I pauciflora;B;46.2;65;Si;1
Calizas;Thub;I pauciflora;B;46.2;65;Si;1
Calizas;Thub;I pauciflora;B;46.2;65;Si;1
Calizas;Thub;I pauciflora;B;46.2;65;Si;1
Calizas;Thub;I pauciflora;B;46.2;65;Si;1
Calizas;Thub;I pauciflora;B;46.2;65;Si;1
Calizas;Thub;I pauciflora;B;46.2;65;Si;1
Calizas;Thub;I pauciflora;B;46.2;65;Si;1
Calizas;Thub;I pauciflora;B;46.2;65;Si;1
Calizas;Thub;I pauciflora;B;46.2;65;Si;1
Calizas;Thub;I pauciflora;B;46.2;65;Si;1
Calizas;Thub;I pauciflora;B;46.2;65;Si;1
Calizas;Thub;I pauciflora;B;46.2;65;No;0
Calizas;Thub;I pauciflora;B;46.2;65;No;0
Calizas;Thub;I pauciflora;B;46.2;65;No;0
Calizas;Thub;I pauciflora;B;46.2;65;No;0
Calizas;Thub;I pauciflora;B;46.2;65;No;0
Calizas;Thub;I pauciflora;B;46.2;65;No;0
Calizas;Tsh;I pauciflora;B;10.8;51;Si;1
Calizas;Tsh;I pauciflora;B;10.8;51;Si;1
Calizas;Tsh;I pauciflora;B;10.8;51;Si;1
Calizas;Tsh;I pauciflora;B;10.8;51;Si;1
Calizas;Tsh;I pauciflora;B;10.8;51;Si;1
Calizas;Tsh;I pauciflora;B;10.8;51;Si;1
Calizas;Tsh;I pauciflora;B;10.8;51;Si;1
Calizas;Tsh;I pauciflora;B;10.8;51;Si;1
Calizas;Tsh;I pauciflora;B;10.8;51;Si;1
Calizas;Tsh;I pauciflora;B;10.8;51;Si;1
Calizas;Tsh;I pauciflora;B;10.8;51;Si;1
Calizas;Tsh;I pauciflora;B;10.8;51;Si;1
Calizas;Tsh;I pauciflora;B;10.8;51;Si;1
Calizas;Tsh;I pauciflora;B;10.8;51;Si;1
Calizas;Tsh;I pauciflora;B;10.8;51;Si;1
Calizas;Tsh;I pauciflora;B;10.8;51;Si;1
Calizas;Tsh;I pauciflora;B;10.8;59;Si;1
Calizas;Tsh;I pauciflora;B;10.8;59;Si;1
Calizas;Tsh;I pauciflora;B;10.8;59;Si;1
Calizas;Tsh;I pauciflora;B;10.8;65;Si;1
Calizas;Tsh;I pauciflora;B;10.8;65;Si;1
Calizas;Tsh;I pauciflora;B;10.8;65;No;0
Calizas;Tsh;I pauciflora;B;10.8;65;No;0
Calizas;Tsh;I pauciflora;B;10.8;65;No;0
Calizas;Tsh;I pauciflora;B;10.8;65;No;0
Calizas;Tsh;I pauciflora;B;10.8;65;No;0
Calizas;Tsh;I pauciflora;B;10.8;65;No;0
Calizas;Tsh;I pauciflora;B;10.8;65;No;0
Calizas;Tsh;I pauciflora;B;10.8;65;No;0
Calizas;Tsh;I pauciflora;B;10.8;65;No;0
Calizas;Tsh;I pauciflora;B;42;59;Si;1
Calizas;Tsh;I pauciflora;B;42;59;Si;1
Calizas;Tsh;I pauciflora;B;42;59;Si;1
Calizas;Tsh;I pauciflora;B;42;59;Si;1
Calizas;Tsh;I pauciflora;B;42;59;Si;1
Calizas;Tsh;I pauciflora;B;42;59;Si;1
Calizas;Tsh;I pauciflora;B;42;59;Si;1
Calizas;Tsh;I pauciflora;B;42;59;Si;1
Calizas;Tsh;I pauciflora;B;42;59;Si;1
Calizas;Tsh;I pauciflora;B;42;59;Si;1
Calizas;Tsh;I pauciflora;B;42;59;Si;1
Calizas;Tsh;I pauciflora;B;42;59;Si;1
Calizas;Tsh;I pauciflora;B;42;59;Si;1
Calizas;Tsh;I pauciflora;B;42;59;Si;1
Calizas;Tsh;I pauciflora;B;42;59;Si;1
Calizas;Tsh;I pauciflora;B;42;59;Si;1
Calizas;Tsh;I pauciflora;B;42;65;Si;1
Calizas;Tsh;I pauciflora;B;42;65;Si;1
Calizas;Tsh;I pauciflora;B;42;65;Si;1
Calizas;Tsh;I pauciflora;B;42;65;Si;1
Calizas;Tsh;I pauciflora;B;42;65;Si;1
Calizas;Tsh;I pauciflora;B;42;65;Si;1
Calizas;Tsh;I pauciflora;B;42;65;Si;1
Calizas;Tsh;I pauciflora;B;42;65;Si;1
Calizas;Tsh;I pauciflora;B;42;65;Si;1
Calizas;Tsh;I pauciflora;B;42;65;No;0
Calizas;Tsh;I pauciflora;B;42;65;No;0
Calizas;Tsh;I pauciflora;B;42;65;No;0
Calizas;Tsh;I pauciflora;B;42;65;No;0
Calizas;Tsh;I pauciflora;B;42;65;No;0
Calizas;Trec;I pauciflora;B;7.2;38;Si;1
Calizas;Trec;I pauciflora;B;7.2;38;Si;1
Calizas;Trec;I pauciflora;B;7.2;43;Si;1
Calizas;Trec;I pauciflora;B;7.2;51;Si;1
Calizas;Trec;I pauciflora;B;7.2;51;Si;1
Calizas;Trec;I pauciflora;B;7.2;51;Si;1
Calizas;Trec;I pauciflora;B;7.2;51;Si;1
Calizas;Trec;I pauciflora;B;7.2;51;Si;1
Calizas;Trec;I pauciflora;B;7.2;51;Si;1
Calizas;Trec;I pauciflora;B;7.2;51;Si;1
Calizas;Trec;I pauciflora;B;7.2;51;Si;1
Calizas;Trec;I pauciflora;B;7.2;51;Si;1
Calizas;Trec;I pauciflora;B;7.2;51;Si;1
Calizas;Trec;I pauciflora;B;7.2;51;Si;1
Calizas;Trec;I pauciflora;B;7.2;51;Si;1
Calizas;Trec;I pauciflora;B;7.2;51;Si;1
Calizas;Trec;I pauciflora;B;7.2;51;Si;1
Calizas;Trec;I pauciflora;B;7.2;51;Si;1
Calizas;Trec;I pauciflora;B;7.2;51;Si;1
Calizas;Trec;I pauciflora;B;7.2;59;Si;1
Calizas;Trec;I pauciflora;B;7.2;59;Si;1
Calizas;Trec;I pauciflora;B;7.2;59;Si;1
Calizas;Trec;I pauciflora;B;7.2;65;No;0
Calizas;Trec;I pauciflora;B;7.2;65;No;0
Calizas;Trec;I pauciflora;B;7.2;65;No;0
Calizas;Trec;I pauciflora;B;7.2;65;No;0
Calizas;Trec;I pauciflora;B;7.2;65;No;0
Calizas;Trec;I pauciflora;B;7.2;65;No;0
Calizas;Trec;I pauciflora;B;7.2;65;No;0
Calizas;Trec;I pauciflora;B;7.2;65;No;0
Calizas;Trec;I pauciflora;B;55;30;Si;1
Calizas;Trec;I pauciflora;B;55;30;Si;1
Calizas;Trec;I pauciflora;B;55;30;Si;1
Calizas;Trec;I pauciflora;B;55;30;Si;1
Calizas;Trec;I pauciflora;B;55;43;Si;1
Calizas;Trec;I pauciflora;B;55;43;Si;1
Calizas;Trec;I pauciflora;B;55;51;Si;1
Calizas;Trec;I pauciflora;B;55;51;Si;1
Calizas;Trec;I pauciflora;B;55;51;Si;1
Calizas;Trec;I pauciflora;B;55;51;Si;1
Calizas;Trec;I pauciflora;B;55;59;Si;1
Calizas;Trec;I pauciflora;B;55;59;Si;1
Calizas;Trec;I pauciflora;B;55;59;Si;1
Calizas;Trec;I pauciflora;B;55;59;Si;1
Calizas;Trec;I pauciflora;B;55;59;Si;1
Calizas;Trec;I pauciflora;B;55;59;Si;1
Calizas;Trec;I pauciflora;B;55;59;Si;1
Calizas;Trec;I pauciflora;B;55;59;Si;1
Calizas;Trec;I pauciflora;B;55;65;Si;1
Calizas;Trec;I pauciflora;B;55;65;Si;1
Calizas;Trec;I pauciflora;B;55;65;No;0
Calizas;Trec;I pauciflora;B;55;65;No;0
Calizas;Trec;I pauciflora;B;55;65;No;0
Calizas;Trec;I pauciflora;B;55;65;No;0
Calizas;Trec;I pauciflora;B;55;65;No;0
Calizas;Trec;I pauciflora;B;55;65;No;0
Calizas;Trec;I pauciflora;B;55;65;No;0
Calizas;Trec;I pauciflora;B;55;65;No;0
Calizas;Trec;I pauciflora;B;55;65;No;0
Calizas;Trec;I pauciflora;B;55;65;No;0
Calizas;Tcm;Sapium;B;5.2;51;Si;1
Calizas;Tcm;Sapium;B;5.2;51;Si;1
Calizas;Tcm;Sapium;B;5.2;51;Si;1
Calizas;Tcm;Sapium;B;5.2;51;Si;1
Calizas;Tcm;Sapium;B;5.2;51;Si;1
Calizas;Tcm;Sapium;B;5.2;51;Si;1
Calizas;Tcm;Sapium;B;5.2;51;Si;1
Calizas;Tcm;Sapium;B;5.2;51;Si;1
Calizas;Tcm;Sapium;B;5.2;51;Si;1
Calizas;Tcm;Sapium;B;5.2;51;Si;1
Calizas;Tcm;Sapium;B;5.2;51;Si;1
Calizas;Tcm;Sapium;B;5.2;51;Si;1
Calizas;Tcm;Sapium;B;5.2;51;Si;1
Calizas;Tcm;Sapium;B;5.2;51;Si;1
Calizas;Tcm;Sapium;B;5.2;51;Si;1
Calizas;Tcm;Sapium;B;5.2;51;Si;1
Calizas;Tcm;Sapium;B;5.2;51;Si;1
Calizas;Tcm;Sapium;B;5.2;51;Si;1
Calizas;Tcm;Sapium;B;5.2;51;Si;1
Calizas;Tcm;Sapium;B;5.2;51;Si;1
Calizas;Tcm;Sapium;B;5.2;51;Si;1
Calizas;Tcm;Sapium;B;5.2;51;Si;1
Calizas;Tcm;Sapium;B;5.2;65;No;0
Calizas;Tcm;Sapium;B;5.2;65;No;0
Calizas;Tcm;Sapium;B;5.2;65;No;0
Calizas;Tcm;Sapium;B;5.2;65;No;0
Calizas;Tcm;Sapium;B;5.2;65;No;0
Calizas;Tcm;Sapium;B;5.2;65;No;0
Calizas;Tcm;Sapium;B;5.2;65;No;0
Calizas;Tcm;Sapium;B;5.2;65;No;0
Calizas;Tcm;Sapium;B;159.1;43;Si;1
Calizas;Tcm;Sapium;B;159.1;43;Si;1
Calizas;Tcm;Sapium;B;159.1;59;Si;1
Calizas;Tcm;Sapium;B;159.1;59;Si;1
Calizas;Tcm;Sapium;B;159.1;59;Si;1
Calizas;Tcm;Sapium;B;159.1;59;Si;1
Calizas;Tcm;Sapium;B;159.1;59;Si;1
Calizas;Tcm;Sapium;B;159.1;59;Si;1
Calizas;Tcm;Sapium;B;159.1;59;Si;1
Calizas;Tcm;Sapium;B;159.1;59;Si;1
Calizas;Tcm;Sapium;B;159.1;59;Si;1
Calizas;Tcm;Sapium;B;159.1;59;Si;1
Calizas;Tcm;Sapium;B;159.1;59;Si;1
Calizas;Tcm;Sapium;B;159.1;65;Si;1
Calizas;Tcm;Sapium;B;159.1;65;Si;1
Calizas;Tcm;Sapium;B;159.1;65;Si;1
Calizas;Tcm;Sapium;B;159.1;65;No;0
Calizas;Tcm;Sapium;B;159.1;65;No;0
Calizas;Tcm;Sapium;B;159.1;65;No;0
Calizas;Tcm;Sapium;B;159.1;65;No;0
Calizas;Tcm;Sapium;B;159.1;65;No;0
Calizas;Tcm;Sapium;B;159.1;65;No;0
Calizas;Tcm;Sapium;B;159.1;65;No;0
Calizas;Tcm;Sapium;B;159.1;65;No;0
Calizas;Tcm;Sapium;B;159.1;65;No;0
Calizas;Tcm;Sapium;B;159.1;65;No;0
Calizas;Tcm;Sapium;B;159.1;65;No;0
Calizas;Tcm;Sapium;B;159.1;65;No;0
Calizas;Tcm;Sapium;B;159.1;65;No;0
Calizas;Tcm;Sapium;B;159.1;65;No;0
Calizas;Thub;Sapium;B;3.6;51;Si;1
Calizas;Thub;Sapium;B;3.6;51;Si;1
Calizas;Thub;Sapium;B;3.6;51;Si;1
Calizas;Thub;Sapium;B;3.6;51;Si;1
Calizas;Thub;Sapium;B;3.6;51;Si;1
Calizas;Thub;Sapium;B;3.6;59;Si;1
Calizas;Thub;Sapium;B;3.6;59;Si;1
Calizas;Thub;Sapium;B;3.6;59;Si;1
Calizas;Thub;Sapium;B;3.6;59;Si;1
Calizas;Thub;Sapium;B;3.6;65;Si;1
Calizas;Thub;Sapium;B;3.6;65;Si;1
Calizas;Thub;Sapium;B;3.6;65;No;0
Calizas;Thub;Sapium;B;3.6;65;No;0
Calizas;Thub;Sapium;B;3.6;65;No;0
Calizas;Thub;Sapium;B;3.6;65;No;0
Calizas;Thub;Sapium;B;3.6;65;No;0
Calizas;Thub;Sapium;B;3.6;65;No;0
Calizas;Thub;Sapium;B;3.6;65;No;0
Calizas;Thub;Sapium;B;3.6;65;No;0
[truncated: 2,801 more rows]
